# Supplementary material for: N-(9,11-Dimeth­oxy-4-oxo-2,3,4,6,7,11b-hexa­hydro-1H-pyrido[2,1-a]isoquinolin-3-yl)benzamide
Source: Acta Crystallogr Sect E Struct Rep Online. 2010 Dec 11;67(Pt 1):o113–4. doi: 10.1107/S1600536810050737 (PMC3050218; doi:10.1107/S1600536810050737)
Supplement: Supplementary file 1 [file e-67-0o113-sup1.cif]

##############################################################################
###                                                                        ###
###        Electronic paper (Acta Crystallographica Section E)             ###
###                                                                        ###
##############################################################################
#                                                                            #
# This CIF contains the data in a paper accepted for publication in Acta     #
# Crystallographica Section E. It conforms to the requirements of Notes      #
# for Authors for Section E, and has been peer reviewed under the auspices   #
# of the IUCr Commission on Journals.                                        #
#                                                                            #
# Full details of the Crystallographic Information File format               #
# are given in the paper "The Crystallographic Information File (CIF):       #
# a New Standard Archive File for Crystallography" by S. R. Hall, F. H.      #
# Allen and I. D. Brown [Acta Cryst. (1991), A47, 655-685].                  #
#                                                                            #
# The current version of the core CIF dictionary is obtainable from          #
# ftp://ftp.iucr.org/pub/cif_core.dic. The current version number is 2.4.    #
#                                                                            #
# Software is freely available for graphical display of the structure(s) in  #
# this CIF.  For information consult the CIF home page http://www.iucr.org/  #
# cif/home.html                                                              #
#                                                                            #
# This file may be used for bona fide research purposes within the           #
# scientific community so long as proper attribution is given to the journal # 
# article from which it was obtained.                                        #
#                                                                            #
##############################################################################
                                             
data_global
_audit_creation_method     'form.cif (version 2.0)'
_journal_data_validation_number     ?
_journal_date_recd_electronic     2010-11-24
_journal_date_accepted     2010-12-03
_journal_name_full     'Acta Crystallographica, Section E'
_journal_year     2011
_journal_volume     67
_journal_issue      1
_journal_page_first     o113
_journal_page_last     o114
_journal_paper_category     QO
_journal_coeditor_code     RZ2531
_publ_contact_author_name     'Prof. Fun Hoong-Kun'
_publ_contact_author_address
;
      X-ray Crystallography Unit
      School of Physics
      Universiti Sains Malaysia
      11800 USM, Penang
      MALAYSIA
;
_publ_contact_author_email     'hkfun@usm.my'
_publ_contact_author_fax     '6 04 6579150'
_publ_contact_author_phone     '6 04 6577888  Ext. 3690'
_publ_section_title
;\
<i>N</i>-(9,11-Dimethoxy-4-oxo-2,3,4,6,7,11b-hexahydro-1<i>H</i>-pyrido[2,1-\
<i>a</i>]isoquinolin-3-yl)benzamide
;
loop_
    _publ_author_name
    _publ_author_footnote
    _publ_author_address
    'Hoong-Kun Fun'
;
      Thomson Reuters ResearcherID: A-3561-2009.
;
;     X-ray Crystallography Unit
      School of Physics
      Universiti Sains Malaysia
      11800 USM, Penang
      Malaysia
;
    'Punlop Kuntiyong' ?
;     Department of Chemistry
      Faculty of Science
      Silpakorn University
      Rajamanka Nai Road
      Muang Nakhon Pathom 73000
      Thailand
;
    'Pittaya Tuntiwachwuttikul' ?
;     Department of Chemistry
      Faculty of Science
      Silpakorn University
      Rajamanka Nai Road
      Muang Nakhon Pathom 73000
      Thailand
;
    'Suchada Chantrapromma'
;
      Additional correspondence author, e-mail: suchada.c@psu.ac.th.
      Thomson Reuters ResearcherID: A-5085-2009.
;
;     Crystal Materials Research Unit
      Department of Chemistry
      Faculty of Science
      Prince of Songkla University
      Hat-Yai, Songkhla 90112
      Thailand
;
data_I
_audit_creation_method     SHELXL-97
_chemical_name_systematic
;\
<i>N</i>-(9,11-Dimethoxy-4-oxo-2,3,4,6,7,11b-hexahydro-1<i>H</i>-
pyrido[2,1-<i>a</i>]isoquinolin-3-yl)benzamide
;
_chemical_name_common
;
;
_chemical_formula_moiety     'C22 H24 N2 O4'
_chemical_formula_sum     'C22 H24 N2 O4'
_chemical_formula_iupac     'C22 H24 N2 O4'
_chemical_formula_weight     380.43
_chemical_melting_point     ?
_symmetry_cell_setting     orthorhombic
_symmetry_space_group_name_H-M     'P 21 21 21'
_symmetry_space_group_name_Hall     'P 2ac 2ab'
loop_
    _symmetry_equiv_pos_as_xyz
    'x, y, z'
    '-x+1/2, -y, z+1/2'
    '-x, y+1/2, -z+1/2'
    'x+1/2, -y+1/2, -z'
_cell_length_a     12.6530(3)
_cell_length_b     15.5256(4)
_cell_length_c     19.7819(5)
_cell_angle_alpha     90.00
_cell_angle_beta     90.00
_cell_angle_gamma     90.00
_cell_volume     3886.06(17)
_cell_formula_units_Z     8
_cell_measurement_reflns_used     6224
_cell_measurement_theta_min     1.67
_cell_measurement_theta_max     30.00
_cell_measurement_temperature     100
_exptl_crystal_description     Block
_exptl_crystal_colour     Colourless
_exptl_crystal_size_max     0.56
_exptl_crystal_size_mid     0.44
_exptl_crystal_size_min     0.41
_exptl_crystal_density_diffrn     1.301
_exptl_crystal_density_meas     ?
_exptl_crystal_density_method     'not measured'
_exptl_crystal_F_000     1616
_exptl_absorpt_coefficient_mu     0.090
_exptl_absorpt_correction_type     multi-scan
_exptl_absorpt_process_details     '(SADABS; Bruker, 2005)'
_exptl_absorpt_correction_T_min     0.9517
_exptl_absorpt_correction_T_max     0.9638
_exptl_special_details
;
The low-temparture data was collected with the Oxford Cyrosystem Cobra
low-temperature attachment.
;
_diffrn_ambient_temperature     100
_diffrn_radiation_type     MoK\a
_diffrn_radiation_wavelength     0.71073
_diffrn_radiation_source     'fine-focus sealed tube'
_diffrn_radiation_monochromator     graphite
_diffrn_measurement_device_type
;
Bruker SMART APEX2 CCD area-detector
;
_diffrn_measurement_method     \w
_diffrn_detector_area_resol_mean     8.33
_diffrn_reflns_number     110999
_diffrn_reflns_av_R_equivalents     0.0444
_diffrn_reflns_av_sigmaI/netI     0.0164
_diffrn_reflns_theta_min     1.67
_diffrn_reflns_theta_max     30.00
_diffrn_reflns_theta_full     30.00
_diffrn_measured_fraction_theta_max     0.999
_diffrn_measured_fraction_theta_full     0.999
_diffrn_reflns_limit_h_min     -17
_diffrn_reflns_limit_h_max     17
_diffrn_reflns_limit_k_min     -21
_diffrn_reflns_limit_k_max     21
_diffrn_reflns_limit_l_min     -27
_diffrn_reflns_limit_l_max     27
_diffrn_standards_number     0
_diffrn_standards_interval_count     ?
_diffrn_standards_interval_time     ?
_diffrn_standards_decay_%     ?
_refine_special_details
;
Refinement of <i>F</i>^2^ against ALL reflections. The weighted <i>R</i>-factor
<i>wR</i> and goodness of fit <i>S</i> are based on <i>F</i>^2^, conventional
<i>R</i>-factors <i>R</i> are based on <i>F</i>, with <i>F</i> set to zero for
negative <i>F</i>^2^. The threshold expression of <i>F</i>^2^ >
\s(<i>F</i>^2^) is used only for calculating <i>R</i>-factors(gt) <i>etc</i>.
and is not relevant to the choice of reflections for refinement.
<i>R</i>-factors based on <i>F</i>^2^ are statistically about twice as large
as those based on <i>F</i>, and <i>R</i>- factors based on ALL data will be
even larger.
;
_reflns_number_total     6224
_reflns_number_gt     5979
_reflns_threshold_expression     I>2\s(I)
_refine_ls_structure_factor_coef     Fsqd
_refine_ls_matrix_type     full
_refine_ls_R_factor_all     0.0387
_refine_ls_R_factor_gt     0.0368
_refine_ls_wR_factor_gt     0.0966
_refine_ls_wR_factor_ref     0.0981
_refine_ls_goodness_of_fit_ref     1.044
_refine_ls_restrained_S_all     1.044
_refine_ls_number_reflns     6224
_refine_ls_number_parameters     509
_refine_ls_number_restraints     0
_refine_ls_hydrogen_treatment     constr
_refine_ls_weighting_scheme     calc
_refine_ls_weighting_details
         'calc w=1/[\s^2^(Fo^2^)+(0.0603P)^2^+0.8464P] where P=(Fo^2^+2Fc^2^)/3'
_atom_sites_solution_hydrogens     geom
_atom_sites_solution_primary     direct
_atom_sites_solution_secondary     difmap
_refine_ls_shift/su_max     0.001
_refine_ls_shift/su_mean     0.001
_refine_diff_density_max     0.596
_refine_diff_density_min     -0.209
_refine_ls_extinction_method     none
_refine_ls_extinction_coef     ?
_refine_ls_abs_structure_details     ?
loop_
    _atom_type_symbol
    _atom_type_description
    _atom_type_scat_dispersion_real
    _atom_type_scat_dispersion_imag
    _atom_type_scat_source
    'C' 'C' 0.0033 0.0000
                         'International Tables Vol C Tables 4.2.6.8 and 6.1.1.4'
    'H' 'H' 0.0000 0.0000
                         'International Tables Vol C Tables 4.2.6.8 and 6.1.1.4'
    'N' 'N' 0.0061 0.0000
                         'International Tables Vol C Tables 4.2.6.8 and 6.1.1.4'
    'O' 'O' 0.0106 0.0000
                         'International Tables Vol C Tables 4.2.6.8 and 6.1.1.4'
_computing_data_collection     'APEX2 (Bruker, 2005)'
_computing_cell_refinement     'SAINT (Bruker, 2005)'
_computing_data_reduction     'SAINT (Bruker, 2005)'
_computing_structure_solution     'SHELXTL (Sheldrick, 2008)'
_computing_structure_refinement     'SHELXTL (Sheldrick, 2008)'
_computing_molecular_graphics     'SHELXTL (Sheldrick, 2008)'
_computing_publication_material
;
SHELXTL (Sheldrick, 2008) and PLATON (Spek, 2009)
;
loop_
    _atom_site_type_symbol
    _atom_site_label
    _atom_site_fract_x
    _atom_site_fract_y
    _atom_site_fract_z
    _atom_site_U_iso_or_equiv
    _atom_site_adp_type
    _atom_site_calc_flag
    _atom_site_refinement_flags
    _atom_site_occupancy
    _atom_site_disorder_assembly
    _atom_site_disorder_group
    O O1A -0.02471(9) 1.04124(8) 0.08332(6) 0.0221(2) Uani d . 1 . .
    O O2A 0.57498(10) 1.20708(8) 0.23122(7) 0.0271(3) Uani d . 1 . .
    O O3A 0.41894(9) 0.92533(8) 0.19545(6) 0.0199(2) Uani d . 1 . .
    O O4A -0.09182(10) 0.81182(8) 0.13037(6) 0.0216(2) Uani d . 1 . .
    N N1A 0.14296(10) 1.04299(9) 0.12475(7) 0.0175(2) Uani d . 1 . .
    N N2A -0.01509(11) 0.87770(10) 0.04098(7) 0.0187(3) Uani d . 1 . .
    H H2AA -0.0159 0.8832 -0.0023 0.022 Uiso calc R 1 . .
    C C1A 0.41044(14) 1.19103(11) 0.17940(8) 0.0213(3) Uani d . 1 . .
    H H1AA 0.4082 1.2506 0.1745 0.026 Uiso calc R 1 . .
    C C2A 0.49678(13) 1.15230(11) 0.20998(8) 0.0206(3) Uani d . 1 . .
    C C3A 0.50218(12) 1.06320(11) 0.21678(8) 0.0187(3) Uani d . 1 . .
    H H3AA 0.5600 1.0373 0.2375 0.022 Uiso calc R 1 . .
    C C4A 0.41891(12) 1.01348(10) 0.19180(8) 0.0166(3) Uani d . 1 . .
    C C5A 0.32962(12) 1.05092(10) 0.16217(7) 0.0163(3) Uani d . 1 . .
    C C6A 0.32713(13) 1.14081(11) 0.15601(8) 0.0187(3) Uani d . 1 . .
    C C7A 0.23051(14) 1.18307(11) 0.12658(9) 0.0222(3) Uani d . 1 . .
    H H7AA 0.2361 1.1848 0.0777 0.027 Uiso calc R 1 . .
    H H7AB 0.2250 1.2418 0.1430 0.027 Uiso calc R 1 . .
    C C8A 0.13342(13) 1.13264(11) 0.14688(9) 0.0209(3) Uani d . 1 . .
    H H8AA 0.1252 1.1346 0.1956 0.025 Uiso calc R 1 . .
    H H8AB 0.0712 1.1584 0.1266 0.025 Uiso calc R 1 . .
    C C9A 0.24112(12) 0.99366(10) 0.13682(7) 0.0158(3) Uani d . 1 . .
    H H9AA 0.2268 0.9495 0.1710 0.019 Uiso calc R 1 . .
    C C10A 0.27105(13) 0.94854(11) 0.07015(8) 0.0189(3) Uani d . 1 . .
    H H10A 0.2925 0.9916 0.0374 0.023 Uiso calc R 1 . .
    H H10B 0.3309 0.9108 0.0781 0.023 Uiso calc R 1 . .
    C C11A 0.17958(13) 0.89550(12) 0.04059(8) 0.0212(3) Uani d . 1 . .
    H H11A 0.1696 0.9114 -0.0064 0.025 Uiso calc R 1 . .
    H H11B 0.1982 0.8349 0.0420 0.025 Uiso calc R 1 . .
    C C12A 0.07537(12) 0.90884(11) 0.07883(8) 0.0170(3) Uani d . 1 . .
    H H12A 0.0792 0.8766 0.1213 0.020 Uiso calc R 1 . .
    C C13A 0.05917(12) 1.00405(11) 0.09583(7) 0.0174(3) Uani d . 1 . .
    C C14A -0.09814(12) 0.84027(10) 0.07226(8) 0.0166(3) Uani d . 1 . .
    C C15A -0.20086(12) 0.83599(10) 0.03375(8) 0.0166(3) Uani d . 1 . .
    C C16A -0.21118(14) 0.86011(13) -0.03395(9) 0.0257(4) Uani d . 1 . .
    H H16A -0.1519 0.8769 -0.0584 0.031 Uiso calc R 1 . .
    C C17A -0.30990(15) 0.85908(14) -0.06489(9) 0.0292(4) Uani d . 1 . .
    H H17A -0.3163 0.8755 -0.1099 0.035 Uiso calc R 1 . .
    C C18A -0.39848(14) 0.83383(12) -0.02912(9) 0.0249(3) Uani d . 1 . .
    H H18A -0.4642 0.8330 -0.0501 0.030 Uiso calc R 1 . .
    C C19A -0.38905(13) 0.80972(12) 0.03818(9) 0.0224(3) Uani d . 1 . .
    H H19A -0.4486 0.7927 0.0623 0.027 Uiso calc R 1 . .
    C C20A -0.29063(13) 0.81098(10) 0.06949(8) 0.0186(3) Uani d . 1 . .
    H H20A -0.2847 0.7950 0.1146 0.022 Uiso calc R 1 . .
    C C21A 0.64678(16) 1.17622(14) 0.28122(12) 0.0334(4) Uani d . 1 . .
    H H21A 0.6889 1.2232 0.2976 0.050 Uiso calc R 1 . .
    H H21B 0.6920 1.1333 0.2617 0.050 Uiso calc R 1 . .
    H H21C 0.6078 1.1514 0.3180 0.050 Uiso calc R 1 . .
    C C22A 0.51984(13) 0.88467(11) 0.20440(9) 0.0223(3) Uani d . 1 . .
    H H22A 0.5121 0.8234 0.1998 0.033 Uiso calc R 1 . .
    H H22B 0.5466 0.8978 0.2486 0.033 Uiso calc R 1 . .
    H H22C 0.5682 0.9056 0.1708 0.033 Uiso calc R 1 . .
    O O1B 0.50160(9) 0.55662(8) 0.09581(6) 0.0203(2) Uani d . 1 . .
    O O2B 1.13487(9) 0.53207(8) 0.24302(6) 0.0230(3) Uani d . 1 . .
    O O3B 0.85002(9) 0.32332(7) 0.22556(6) 0.0209(2) Uani d . 1 . .
    O O4B 0.33646(10) 0.39884(9) 0.15123(6) 0.0241(3) Uani d . 1 . .
    N N1B 0.65877(11) 0.50975(8) 0.13713(7) 0.0159(2) Uani d . 1 . .
    N N2B 0.43821(11) 0.39672(10) 0.05729(7) 0.0193(3) Uani d . 1 . .
    H H2BA 0.4403 0.3913 0.0140 0.023 Uiso calc R 1 . .
    C C1B 0.97678(12) 0.56373(10) 0.18722(8) 0.0167(3) Uani d . 1 . .
    H H1BA 1.0046 0.6177 0.1773 0.020 Uiso calc R 1 . .
    C C2B 1.03665(12) 0.50468(11) 0.22370(8) 0.0174(3) Uani d . 1 . .
    C C3B 0.99674(12) 0.42308(10) 0.23801(8) 0.0170(3) Uani d . 1 . .
    H H3BA 1.0365 0.3834 0.2624 0.020 Uiso calc R 1 . .
    C C4B 0.89549(12) 0.40221(10) 0.21479(7) 0.0153(3) Uani d . 1 . .
    C C5B 0.83320(12) 0.46120(10) 0.17890(7) 0.0150(3) Uani d . 1 . .
    C C6B 0.87571(12) 0.54239(10) 0.16559(7) 0.0153(3) Uani d . 1 . .
    C C7B 0.80872(12) 0.60788(10) 0.12956(8) 0.0176(3) Uani d . 1 . .
    H H7BA 0.8141 0.5997 0.0811 0.021 Uiso calc R 1 . .
    H H7BB 0.8332 0.6655 0.1402 0.021 Uiso calc R 1 . .
    C C8B 0.69425(12) 0.59717(10) 0.15200(8) 0.0171(3) Uani d . 1 . .
    H H8BA 0.6885 0.6081 0.2001 0.021 Uiso calc R 1 . .
    H H8BB 0.6499 0.6383 0.1284 0.021 Uiso calc R 1 . .
    C C9B 0.72515(11) 0.43407(10) 0.15402(8) 0.0146(3) Uani d . 1 . .
    H H9BA 0.6901 0.4013 0.1899 0.018 Uiso calc R 1 . .
    C C10B 0.73405(13) 0.37627(11) 0.09087(8) 0.0198(3) Uani d . 1 . .
    H H10C 0.7815 0.4032 0.0587 0.024 Uiso calc R 1 . .
    H H10D 0.7645 0.3214 0.1038 0.024 Uiso calc R 1 . .
    C C11B 0.62681(13) 0.36037(12) 0.05659(9) 0.0222(3) Uani d . 1 . .
    H H11C 0.6290 0.3829 0.0109 0.027 Uiso calc R 1 . .
    H H11D 0.6142 0.2988 0.0539 0.027 Uiso calc R 1 . .
    C C12B 0.53572(12) 0.40287(11) 0.09492(8) 0.0168(3) Uani d . 1 . .
    H H12B 0.5265 0.3727 0.1380 0.020 Uiso calc R 1 . .
    C C13B 0.56258(12) 0.49707(10) 0.10982(7) 0.0161(3) Uani d . 1 . .
    C C14B 0.34367(12) 0.39942(10) 0.08899(8) 0.0177(3) Uani d . 1 . .
    C C15B 0.24663(12) 0.39956(11) 0.04551(8) 0.0191(3) Uani d . 1 . .
    C C16B 0.15036(14) 0.41091(14) 0.07706(10) 0.0297(4) Uani d . 1 . .
    H H16B 0.1480 0.4180 0.1237 0.036 Uiso calc R 1 . .
    C C17B 0.05695(15) 0.41197(17) 0.04015(12) 0.0377(5) Uani d . 1 . .
    H H17B -0.0073 0.4199 0.0621 0.045 Uiso calc R 1 . .
    C C18B 0.05931(15) 0.40119(15) -0.02913(11) 0.0331(4) Uani d . 1 . .
    H H18B -0.0030 0.4028 -0.0540 0.040 Uiso calc R 1 . .
    C C19B 0.15575(16) 0.38786(17) -0.06142(10) 0.0381(5) Uani d . 1 . .
    H H19B 0.1576 0.3793 -0.1079 0.046 Uiso calc R 1 . .
    C C20B 0.24924(15) 0.38723(16) -0.02456(9) 0.0316(4) Uani d . 1 . .
    H H20B 0.3134 0.3786 -0.0464 0.038 Uiso calc R 1 . .
    C C21B 1.19478(14) 0.47576(13) 0.28599(10) 0.0257(4) Uani d . 1 . .
    H H21D 1.2585 0.5042 0.3000 0.038 Uiso calc R 1 . .
    H H21G 1.2124 0.4242 0.2617 0.038 Uiso calc R 1 . .
    H H21E 1.1535 0.4612 0.3251 0.038 Uiso calc R 1 . .
    C C22B 0.91795(15) 0.25465(11) 0.24549(10) 0.0246(3) Uani d . 1 . .
    H H22G 0.8806 0.2010 0.2422 0.037 Uiso calc R 1 . .
    H H22D 0.9404 0.2635 0.2913 0.037 Uiso calc R 1 . .
    H H22E 0.9786 0.2532 0.2164 0.037 Uiso calc R 1 . .
loop_
    _atom_site_aniso_label
    _atom_site_aniso_U_11
    _atom_site_aniso_U_22
    _atom_site_aniso_U_33
    _atom_site_aniso_U_12
    _atom_site_aniso_U_13
    _atom_site_aniso_U_23
    O1A 0.0152(5) 0.0286(6) 0.0224(5) 0.0016(5) -0.0013(4) 0.0001(5)
    O2A 0.0211(6) 0.0247(6) 0.0356(7) -0.0071(5) -0.0059(5) -0.0060(5)
    O3A 0.0150(5) 0.0189(5) 0.0257(6) -0.0001(4) -0.0024(4) 0.0005(4)
    O4A 0.0216(6) 0.0264(6) 0.0167(5) -0.0076(5) -0.0026(4) 0.0036(4)
    N1A 0.0135(6) 0.0196(6) 0.0193(6) 0.0008(5) -0.0005(5) -0.0012(5)
    N2A 0.0147(6) 0.0260(7) 0.0153(6) -0.0054(5) -0.0024(5) 0.0021(5)
    C1A 0.0227(8) 0.0187(7) 0.0227(7) -0.0042(6) 0.0001(6) -0.0014(6)
    C2A 0.0166(7) 0.0242(8) 0.0209(7) -0.0050(6) 0.0015(6) -0.0054(6)
    C3A 0.0138(7) 0.0232(7) 0.0192(7) -0.0020(6) -0.0001(6) -0.0026(6)
    C4A 0.0145(7) 0.0186(7) 0.0168(6) -0.0009(5) 0.0017(5) -0.0019(5)
    C5A 0.0143(6) 0.0188(7) 0.0157(6) -0.0027(6) 0.0006(5) -0.0015(5)
    C6A 0.0187(7) 0.0205(7) 0.0169(6) -0.0022(6) 0.0000(6) 0.0007(6)
    C7A 0.0224(8) 0.0189(7) 0.0254(7) -0.0007(6) -0.0051(7) 0.0026(6)
    C8A 0.0181(7) 0.0207(7) 0.0239(7) 0.0029(6) -0.0019(6) -0.0024(6)
    C9A 0.0129(6) 0.0182(6) 0.0162(6) -0.0016(5) -0.0005(5) 0.0002(5)
    C10A 0.0150(7) 0.0236(7) 0.0181(6) -0.0032(6) 0.0010(5) -0.0032(6)
    C11A 0.0145(7) 0.0254(8) 0.0235(7) -0.0012(6) -0.0011(6) -0.0069(6)
    C12A 0.0127(6) 0.0223(7) 0.0159(6) -0.0036(6) -0.0013(5) 0.0013(5)
    C13A 0.0150(6) 0.0243(7) 0.0128(6) -0.0024(6) 0.0020(5) 0.0016(5)
    C14A 0.0153(6) 0.0169(6) 0.0176(6) -0.0017(6) -0.0009(5) -0.0014(5)
    C15A 0.0143(6) 0.0174(7) 0.0180(6) -0.0029(5) -0.0007(5) 0.0002(5)
    C16A 0.0186(8) 0.0366(10) 0.0220(8) -0.0094(7) -0.0027(6) 0.0058(7)
    C17A 0.0228(8) 0.0416(10) 0.0233(8) -0.0095(8) -0.0072(7) 0.0087(7)
    C18A 0.0166(7) 0.0294(8) 0.0287(8) -0.0024(7) -0.0061(6) 0.0012(7)
    C19A 0.0149(7) 0.0277(8) 0.0248(8) -0.0016(6) 0.0018(6) -0.0008(7)
    C20A 0.0165(7) 0.0195(7) 0.0196(7) -0.0015(6) 0.0013(6) -0.0005(6)
    C21A 0.0227(9) 0.0336(10) 0.0440(11) -0.0034(8) -0.0113(8) -0.0088(9)
    C22A 0.0172(7) 0.0243(8) 0.0254(8) 0.0022(6) -0.0036(6) 0.0025(6)
    O1B 0.0162(5) 0.0241(6) 0.0207(5) 0.0038(5) -0.0023(4) 0.0040(4)
    O2B 0.0140(5) 0.0276(6) 0.0273(6) -0.0045(5) -0.0055(5) 0.0033(5)
    O3B 0.0160(5) 0.0160(5) 0.0307(6) 0.0002(4) -0.0041(5) 0.0065(5)
    O4B 0.0198(5) 0.0349(7) 0.0176(5) 0.0002(5) -0.0015(5) 0.0040(5)
    N1B 0.0133(6) 0.0166(6) 0.0177(6) 0.0010(5) -0.0027(5) 0.0017(5)
    N2B 0.0138(6) 0.0281(7) 0.0162(6) -0.0020(5) -0.0032(5) 0.0013(5)
    C1B 0.0144(6) 0.0181(7) 0.0177(6) -0.0028(5) -0.0005(5) 0.0007(6)
    C2B 0.0121(6) 0.0238(7) 0.0162(6) -0.0009(6) -0.0009(5) -0.0018(6)
    C3B 0.0125(6) 0.0209(7) 0.0176(7) 0.0016(6) -0.0013(5) 0.0001(5)
    C4B 0.0140(6) 0.0164(6) 0.0155(6) -0.0002(5) -0.0004(5) 0.0007(5)
    C5B 0.0126(6) 0.0178(6) 0.0146(6) 0.0001(5) -0.0011(5) -0.0002(5)
    C6B 0.0147(6) 0.0169(7) 0.0144(6) -0.0006(5) -0.0003(5) -0.0004(5)
    C7B 0.0158(7) 0.0175(7) 0.0194(7) -0.0010(6) -0.0023(5) 0.0043(5)
    C8B 0.0158(6) 0.0155(6) 0.0201(7) -0.0001(5) -0.0021(5) 0.0010(6)
    C9B 0.0118(6) 0.0148(6) 0.0173(6) 0.0006(5) -0.0017(5) 0.0018(5)
    C10B 0.0150(7) 0.0227(7) 0.0216(7) 0.0006(6) -0.0025(6) -0.0044(6)
    C11B 0.0150(7) 0.0269(8) 0.0245(8) 0.0022(6) -0.0050(6) -0.0047(7)
    C12B 0.0117(6) 0.0214(7) 0.0172(6) -0.0017(5) -0.0028(5) 0.0022(6)
    C13B 0.0135(6) 0.0211(7) 0.0136(6) 0.0000(6) 0.0005(5) 0.0020(5)
    C14B 0.0133(6) 0.0196(7) 0.0202(7) -0.0018(6) -0.0034(5) 0.0028(6)
    C15B 0.0138(7) 0.0227(7) 0.0209(7) -0.0019(6) -0.0037(6) 0.0020(6)
    C16B 0.0178(8) 0.0448(11) 0.0266(8) 0.0049(8) -0.0022(7) -0.0105(8)
    C17B 0.0152(8) 0.0567(14) 0.0413(11) 0.0071(9) -0.0048(8) -0.0138(10)
    C18B 0.0195(8) 0.0418(11) 0.0379(10) -0.0010(8) -0.0124(8) 0.0021(9)
    C19B 0.0238(9) 0.0661(15) 0.0243(8) -0.0120(10) -0.0075(7) 0.0066(9)
    C20B 0.0173(8) 0.0568(13) 0.0207(8) -0.0075(8) -0.0019(6) 0.0036(8)
    C21B 0.0150(7) 0.0342(9) 0.0278(8) -0.0017(7) -0.0059(6) 0.0069(7)
    C22B 0.0237(8) 0.0167(7) 0.0334(9) 0.0044(6) -0.0083(7) 0.0011(6)
_geom_special_details
;
All e.s.d.'s (except the e.s.d. in the dihedral angle between two l.s. planes)
are estimated using the full covariance matrix. The cell e.s.d.'s are taken
into account individually in the estimation of e.s.d.'s in distances, angles
and torsion angles; correlations between e.s.d.'s in cell parameters are only
used when they are defined by crystal symmetry. An approximate (isotropic)
treatment of cell e.s.d.'s is used for estimating e.s.d.'s involving l.s.
planes.
;
loop_
    _geom_bond_atom_site_label_1
    _geom_bond_atom_site_label_2
    _geom_bond_site_symmetry_2
    _geom_bond_distance
    _geom_bond_publ_flag
    O1A C13A . 1.233(2) ?
    O2A C2A . 1.3708(19) ?
    O2A C21A . 1.426(2) ?
    O3A C4A . 1.3706(19) ?
    O3A C22A . 1.4352(19) ?
    O4A C14A . 1.2342(19) ?
    N1A C13A . 1.348(2) ?
    N1A C8A . 1.464(2) ?
    N1A C9A . 1.479(2) ?
    N2A C14A . 1.351(2) ?
    N2A C12A . 1.4507(19) ?
    N2A H2AA . 0.8600 ?
    C1A C2A . 1.386(2) ?
    C1A C6A . 1.390(2) ?
    C1A H1AA . 0.9300 ?
    C2A C3A . 1.391(2) ?
    C3A C4A . 1.397(2) ?
    C3A H3AA . 0.9300 ?
    C4A C5A . 1.399(2) ?
    C5A C6A . 1.401(2) ?
    C5A C9A . 1.515(2) ?
    C6A C7A . 1.505(2) ?
    C7A C8A . 1.511(2) ?
    C7A H7AA . 0.9700 ?
    C7A H7AB . 0.9700 ?
    C8A H8AA . 0.9700 ?
    C8A H8AB . 0.9700 ?
    C9A C10A . 1.541(2) ?
    C9A H9AA . 0.9800 ?
    C10A C11A . 1.536(2) ?
    C10A H10A . 0.9700 ?
    C10A H10B . 0.9700 ?
    C11A C12A . 1.534(2) ?
    C11A H11A . 0.9700 ?
    C11A H11B . 0.9700 ?
    C12A C13A . 1.530(2) ?
    C12A H12A . 0.9800 ?
    C14A C15A . 1.508(2) ?
    C15A C20A . 1.393(2) ?
    C15A C16A . 1.397(2) ?
    C16A C17A . 1.391(2) ?
    C16A H16A . 0.9300 ?
    C17A C18A . 1.382(3) ?
    C17A H17A . 0.9300 ?
    C18A C19A . 1.388(2) ?
    C18A H18A . 0.9300 ?
    C19A C20A . 1.391(2) ?
    C19A H19A . 0.9300 ?
    C20A H20A . 0.9300 ?
    C21A H21A . 0.9600 ?
    C21A H21B . 0.9600 ?
    C21A H21C . 0.9600 ?
    C22A H22A . 0.9600 ?
    C22A H22B . 0.9600 ?
    C22A H22C . 0.9600 ?
    O1B C13B . 1.2358(19) ?
    O2B C2B . 1.3680(19) ?
    O2B C21B . 1.436(2) ?
    O3B C4B . 1.3699(19) ?
    O3B C22B . 1.4251(19) ?
    O4B C14B . 1.235(2) ?
    N1B C13B . 1.346(2) ?
    N1B C8B . 1.460(2) ?
    N1B C9B . 1.4825(19) ?
    N2B C14B . 1.351(2) ?
    N2B C12B . 1.4441(19) ?
    N2B H2BA . 0.8600 ?
    C1B C6B . 1.389(2) ?
    C1B C2B . 1.391(2) ?
    C1B H1BA . 0.9300 ?
    C2B C3B . 1.393(2) ?
    C3B C4B . 1.399(2) ?
    C3B H3BA . 0.9300 ?
    C4B C5B . 1.401(2) ?
    C5B C6B . 1.396(2) ?
    C5B C9B . 1.513(2) ?
    C6B C7B . 1.503(2) ?
    C7B C8B . 1.524(2) ?
    C7B H7BA . 0.9700 ?
    C7B H7BB . 0.9700 ?
    C8B H8BA . 0.9700 ?
    C8B H8BB . 0.9700 ?
    C9B C10B . 1.542(2) ?
    C9B H9BA . 0.9800 ?
    C10B C11B . 1.537(2) ?
    C10B H10C . 0.9700 ?
    C10B H10D . 0.9700 ?
    C11B C12B . 1.529(2) ?
    C11B H11C . 0.9700 ?
    C11B H11D . 0.9700 ?
    C12B C13B . 1.530(2) ?
    C12B H12B . 0.9800 ?
    C14B C15B . 1.499(2) ?
    C15B C16B . 1.380(2) ?
    C15B C20B . 1.400(2) ?
    C16B C17B . 1.389(3) ?
    C16B H16B . 0.9300 ?
    C17B C18B . 1.381(3) ?
    C17B H17B . 0.9300 ?
    C18B C19B . 1.393(3) ?
    C18B H18B . 0.9300 ?
    C19B C20B . 1.390(2) ?
    C19B H19B . 0.9300 ?
    C20B H20B . 0.9300 ?
    C21B H21D . 0.9600 ?
    C21B H21G . 0.9600 ?
    C21B H21E . 0.9600 ?
    C22B H22G . 0.9600 ?
    C22B H22D . 0.9600 ?
    C22B H22E . 0.9600 ?
loop_
    _geom_angle_atom_site_label_1
    _geom_angle_atom_site_label_2
    _geom_angle_atom_site_label_3
    _geom_angle_site_symmetry_1
    _geom_angle_site_symmetry_3
    _geom_angle
    _geom_angle_publ_flag
    C2A O2A C21A . . 117.65(15) ?
    C4A O3A C22A . . 116.49(13) ?
    C13A N1A C8A . . 119.25(14) ?
    C13A N1A C9A . . 119.79(13) ?
    C8A N1A C9A . . 120.89(13) ?
    C14A N2A C12A . . 121.39(13) ?
    C14A N2A H2AA . . 119.3 ?
    C12A N2A H2AA . . 119.3 ?
    C2A C1A C6A . . 119.97(15) ?
    C2A C1A H1AA . . 120.0 ?
    C6A C1A H1AA . . 120.0 ?
    O2A C2A C1A . . 115.69(15) ?
    O2A C2A C3A . . 123.48(16) ?
    C1A C2A C3A . . 120.82(15) ?
    C2A C3A C4A . . 118.56(16) ?
    C2A C3A H3AA . . 120.7 ?
    C4A C3A H3AA . . 120.7 ?
    O3A C4A C3A . . 122.21(15) ?
    O3A C4A C5A . . 115.92(14) ?
    C3A C4A C5A . . 121.86(15) ?
    C4A C5A C6A . . 117.93(15) ?
    C4A C5A C9A . . 119.45(14) ?
    C6A C5A C9A . . 122.61(15) ?
    C1A C6A C5A . . 120.83(16) ?
    C1A C6A C7A . . 120.02(15) ?
    C5A C6A C7A . . 119.09(15) ?
    C6A C7A C8A . . 109.38(13) ?
    C6A C7A H7AA . . 109.8 ?
    C8A C7A H7AA . . 109.8 ?
    C6A C7A H7AB . . 109.8 ?
    C8A C7A H7AB . . 109.8 ?
    H7AA C7A H7AB . . 108.2 ?
    N1A C8A C7A . . 110.25(14) ?
    N1A C8A H8AA . . 109.6 ?
    C7A C8A H8AA . . 109.6 ?
    N1A C8A H8AB . . 109.6 ?
    C7A C8A H8AB . . 109.6 ?
    H8AA C8A H8AB . . 108.1 ?
    N1A C9A C5A . . 111.74(13) ?
    N1A C9A C10A . . 107.69(12) ?
    C5A C9A C10A . . 111.62(13) ?
    N1A C9A H9AA . . 108.6 ?
    C5A C9A H9AA . . 108.6 ?
    C10A C9A H9AA . . 108.6 ?
    C11A C10A C9A . . 112.61(13) ?
    C11A C10A H10A . . 109.1 ?
    C9A C10A H10A . . 109.1 ?
    C11A C10A H10B . . 109.1 ?
    C9A C10A H10B . . 109.1 ?
    H10A C10A H10B . . 107.8 ?
    C12A C11A C10A . . 112.80(13) ?
    C12A C11A H11A . . 109.0 ?
    C10A C11A H11A . . 109.0 ?
    C12A C11A H11B . . 109.0 ?
    C10A C11A H11B . . 109.0 ?
    H11A C11A H11B . . 107.8 ?
    N2A C12A C13A . . 109.26(13) ?
    N2A C12A C11A . . 112.25(13) ?
    C13A C12A C11A . . 110.73(13) ?
    N2A C12A H12A . . 108.2 ?
    C13A C12A H12A . . 108.2 ?
    C11A C12A H12A . . 108.2 ?
    O1A C13A N1A . . 123.51(15) ?
    O1A C13A C12A . . 121.57(14) ?
    N1A C13A C12A . . 114.92(14) ?
    O4A C14A N2A . . 122.02(15) ?
    O4A C14A C15A . . 120.70(14) ?
    N2A C14A C15A . . 117.27(13) ?
    C20A C15A C16A . . 119.02(15) ?
    C20A C15A C14A . . 117.31(13) ?
    C16A C15A C14A . . 123.58(15) ?
    C17A C16A C15A . . 120.18(16) ?
    C17A C16A H16A . . 119.9 ?
    C15A C16A H16A . . 119.9 ?
    C18A C17A C16A . . 120.41(16) ?
    C18A C17A H17A . . 119.8 ?
    C16A C17A H17A . . 119.8 ?
    C17A C18A C19A . . 119.85(16) ?
    C17A C18A H18A . . 120.1 ?
    C19A C18A H18A . . 120.1 ?
    C18A C19A C20A . . 120.01(16) ?
    C18A C19A H19A . . 120.0 ?
    C20A C19A H19A . . 120.0 ?
    C19A C20A C15A . . 120.53(15) ?
    C19A C20A H20A . . 119.7 ?
    C15A C20A H20A . . 119.7 ?
    O2A C21A H21A . . 109.5 ?
    O2A C21A H21B . . 109.5 ?
    H21A C21A H21B . . 109.5 ?
    O2A C21A H21C . . 109.5 ?
    H21A C21A H21C . . 109.5 ?
    H21B C21A H21C . . 109.5 ?
    O3A C22A H22A . . 109.5 ?
    O3A C22A H22B . . 109.5 ?
    H22A C22A H22B . . 109.5 ?
    O3A C22A H22C . . 109.5 ?
    H22A C22A H22C . . 109.5 ?
    H22B C22A H22C . . 109.5 ?
    C2B O2B C21B . . 117.12(13) ?
    C4B O3B C22B . . 117.29(13) ?
    C13B N1B C8B . . 119.67(13) ?
    C13B N1B C9B . . 119.13(13) ?
    C8B N1B C9B . . 121.15(12) ?
    C14B N2B C12B . . 121.00(13) ?
    C14B N2B H2BA . . 119.5 ?
    C12B N2B H2BA . . 119.5 ?
    C6B C1B C2B . . 120.27(15) ?
    C6B C1B H1BA . . 119.9 ?
    C2B C1B H1BA . . 119.9 ?
    O2B C2B C1B . . 115.77(14) ?
    O2B C2B C3B . . 123.73(14) ?
    C1B C2B C3B . . 120.50(14) ?
    C2B C3B C4B . . 118.42(14) ?
    C2B C3B H3BA . . 120.8 ?
    C4B C3B H3BA . . 120.8 ?
    O3B C4B C3B . . 122.73(14) ?
    O3B C4B C5B . . 115.27(13) ?
    C3B C4B C5B . . 122.00(14) ?
    C6B C5B C4B . . 117.98(14) ?
    C6B C5B C9B . . 122.57(13) ?
    C4B C5B C9B . . 119.41(14) ?
    C1B C6B C5B . . 120.82(14) ?
    C1B C6B C7B . . 120.27(14) ?
    C5B C6B C7B . . 118.88(13) ?
    C6B C7B C8B . . 108.91(12) ?
    C6B C7B H7BA . . 109.9 ?
    C8B C7B H7BA . . 109.9 ?
    C6B C7B H7BB . . 109.9 ?
    C8B C7B H7BB . . 109.9 ?
    H7BA C7B H7BB . . 108.3 ?
    N1B C8B C7B . . 109.58(13) ?
    N1B C8B H8BA . . 109.8 ?
    C7B C8B H8BA . . 109.8 ?
    N1B C8B H8BB . . 109.8 ?
    C7B C8B H8BB . . 109.8 ?
    H8BA C8B H8BB . . 108.2 ?
    N1B C9B C5B . . 111.39(12) ?
    N1B C9B C10B . . 108.66(12) ?
    C5B C9B C10B . . 111.08(12) ?
    N1B C9B H9BA . . 108.5 ?
    C5B C9B H9BA . . 108.5 ?
    C10B C9B H9BA . . 108.5 ?
    C11B C10B C9B . . 112.73(13) ?
    C11B C10B H10C . . 109.0 ?
    C9B C10B H10C . . 109.0 ?
    C11B C10B H10D . . 109.0 ?
    C9B C10B H10D . . 109.0 ?
    H10C C10B H10D . . 107.8 ?
    C12B C11B C10B . . 112.17(13) ?
    C12B C11B H11C . . 109.2 ?
    C10B C11B H11C . . 109.2 ?
    C12B C11B H11D . . 109.2 ?
    C10B C11B H11D . . 109.2 ?
    H11C C11B H11D . . 107.9 ?
    N2B C12B C11B . . 111.09(13) ?
    N2B C12B C13B . . 110.63(13) ?
    C11B C12B C13B . . 109.91(13) ?
    N2B C12B H12B . . 108.4 ?
    C11B C12B H12B . . 108.4 ?
    C13B C12B H12B . . 108.4 ?
    O1B C13B N1B . . 123.04(15) ?
    O1B C13B C12B . . 122.22(14) ?
    N1B C13B C12B . . 114.71(13) ?
    O4B C14B N2B . . 121.87(14) ?
    O4B C14B C15B . . 120.78(15) ?
    N2B C14B C15B . . 117.31(14) ?
    C16B C15B C20B . . 119.09(16) ?
    C16B C15B C14B . . 117.62(15) ?
    C20B C15B C14B . . 123.28(16) ?
    C15B C16B C17B . . 120.98(17) ?
    C15B C16B H16B . . 119.5 ?
    C17B C16B H16B . . 119.5 ?
    C18B C17B C16B . . 120.11(19) ?
    C18B C17B H17B . . 119.9 ?
    C16B C17B H17B . . 119.9 ?
    C17B C18B C19B . . 119.47(18) ?
    C17B C18B H18B . . 120.3 ?
    C19B C18B H18B . . 120.3 ?
    C20B C19B C18B . . 120.42(18) ?
    C20B C19B H19B . . 119.8 ?
    C18B C19B H19B . . 119.8 ?
    C19B C20B C15B . . 119.90(18) ?
    C19B C20B H20B . . 120.0 ?
    C15B C20B H20B . . 120.0 ?
    O2B C21B H21D . . 109.5 ?
    O2B C21B H21G . . 109.5 ?
    H21D C21B H21G . . 109.5 ?
    O2B C21B H21E . . 109.5 ?
    H21D C21B H21E . . 109.5 ?
    H21G C21B H21E . . 109.5 ?
    O3B C22B H22G . . 109.5 ?
    O3B C22B H22D . . 109.5 ?
    H22G C22B H22D . . 109.5 ?
    O3B C22B H22E . . 109.5 ?
    H22G C22B H22E . . 109.5 ?
    H22D C22B H22E . . 109.5 ?
loop_
    _geom_torsion_atom_site_label_1
    _geom_torsion_atom_site_label_2
    _geom_torsion_atom_site_label_3
    _geom_torsion_atom_site_label_4
    _geom_torsion_site_symmetry_1
    _geom_torsion_site_symmetry_2
    _geom_torsion_site_symmetry_3
    _geom_torsion_site_symmetry_4
    _geom_torsion
    _geom_torsion_publ_flag
    C21A O2A C2A C1A . . . . 159.88(17) ?
    C21A O2A C2A C3A . . . . -21.3(2) ?
    C6A C1A C2A O2A . . . . 179.85(15) ?
    C6A C1A C2A C3A . . . . 1.0(3) ?
    O2A C2A C3A C4A . . . . -178.45(15) ?
    C1A C2A C3A C4A . . . . 0.3(2) ?
    C22A O3A C4A C3A . . . . -20.5(2) ?
    C22A O3A C4A C5A . . . . 160.26(14) ?
    C2A C3A C4A O3A . . . . 178.87(15) ?
    C2A C3A C4A C5A . . . . -1.9(2) ?
    O3A C4A C5A C6A . . . . -178.64(14) ?
    C3A C4A C5A C6A . . . . 2.1(2) ?
    O3A C4A C5A C9A . . . . 0.1(2) ?
    C3A C4A C5A C9A . . . . -179.18(14) ?
    C2A C1A C6A C5A . . . . -0.8(3) ?
    C2A C1A C6A C7A . . . . 176.35(16) ?
    C4A C5A C6A C1A . . . . -0.7(2) ?
    C9A C5A C6A C1A . . . . -179.43(15) ?
    C4A C5A C6A C7A . . . . -177.87(14) ?
    C9A C5A C6A C7A . . . . 3.4(2) ?
    C1A C6A C7A C8A . . . . -143.01(16) ?
    C5A C6A C7A C8A . . . . 34.2(2) ?
    C13A N1A C8A C7A . . . . -136.11(15) ?
    C9A N1A C8A C7A . . . . 46.98(19) ?
    C6A C7A C8A N1A . . . . -57.11(18) ?
    C13A N1A C9A C5A . . . . 173.50(13) ?
    C8A N1A C9A C5A . . . . -9.60(19) ?
    C13A N1A C9A C10A . . . . 50.58(18) ?
    C8A N1A C9A C10A . . . . -132.52(15) ?
    C4A C5A C9A N1A . . . . 164.37(13) ?
    C6A C5A C9A N1A . . . . -16.9(2) ?
    C4A C5A C9A C10A . . . . -74.98(18) ?
    C6A C5A C9A C10A . . . . 103.70(18) ?
    N1A C9A C10A C11A . . . . -52.65(17) ?
    C5A C9A C10A C11A . . . . -175.65(14) ?
    C9A C10A C11A C12A . . . . 7.5(2) ?
    C14A N2A C12A C13A . . . . -92.77(17) ?
    C14A N2A C12A C11A . . . . 143.99(16) ?
    C10A C11A C12A N2A . . . . 164.68(14) ?
    C10A C11A C12A C13A . . . . 42.28(18) ?
    C8A N1A C13A O1A . . . . 4.1(2) ?
    C9A N1A C13A O1A . . . . -178.95(14) ?
    C8A N1A C13A C12A . . . . -176.20(13) ?
    C9A N1A C13A C12A . . . . 0.7(2) ?
    N2A C12A C13A O1A . . . . 6.5(2) ?
    C11A C12A C13A O1A . . . . 130.60(15) ?
    N2A C12A C13A N1A . . . . -173.23(13) ?
    C11A C12A C13A N1A . . . . -49.10(17) ?
    C12A N2A C14A O4A . . . . -17.9(2) ?
    C12A N2A C14A C15A . . . . 160.86(14) ?
    O4A C14A C15A C20A . . . . 9.4(2) ?
    N2A C14A C15A C20A . . . . -169.43(14) ?
    O4A C14A C15A C16A . . . . -174.28(17) ?
    N2A C14A C15A C16A . . . . 6.9(2) ?
    C20A C15A C16A C17A . . . . 0.0(3) ?
    C14A C15A C16A C17A . . . . -176.24(17) ?
    C15A C16A C17A C18A . . . . -0.3(3) ?
    C16A C17A C18A C19A . . . . 0.3(3) ?
    C17A C18A C19A C20A . . . . 0.0(3) ?
    C18A C19A C20A C15A . . . . -0.3(3) ?
    C16A C15A C20A C19A . . . . 0.2(3) ?
    C14A C15A C20A C19A . . . . 176.76(15) ?
    C21B O2B C2B C1B . . . . 174.41(15) ?
    C21B O2B C2B C3B . . . . -6.3(2) ?
    C6B C1B C2B O2B . . . . -179.61(14) ?
    C6B C1B C2B C3B . . . . 1.0(2) ?
    O2B C2B C3B C4B . . . . -179.22(14) ?
    C1B C2B C3B C4B . . . . 0.1(2) ?
    C22B O3B C4B C3B . . . . -16.2(2) ?
    C22B O3B C4B C5B . . . . 164.01(14) ?
    C2B C3B C4B O3B . . . . 179.13(14) ?
    C2B C3B C4B C5B . . . . -1.1(2) ?
    O3B C4B C5B C6B . . . . -179.22(13) ?
    C3B C4B C5B C6B . . . . 1.0(2) ?
    O3B C4B C5B C9B . . . . -1.4(2) ?
    C3B C4B C5B C9B . . . . 178.84(14) ?
    C2B C1B C6B C5B . . . . -1.2(2) ?
    C2B C1B C6B C7B . . . . 176.58(14) ?
    C4B C5B C6B C1B . . . . 0.1(2) ?
    C9B C5B C6B C1B . . . . -177.62(14) ?
    C4B C5B C6B C7B . . . . -177.63(13) ?
    C9B C5B C6B C7B . . . . 4.6(2) ?
    C1B C6B C7B C8B . . . . -142.50(14) ?
    C5B C6B C7B C8B . . . . 35.28(19) ?
    C13B N1B C8B C7B . . . . -136.37(14) ?
    C9B N1B C8B C7B . . . . 46.03(18) ?
    C6B C7B C8B N1B . . . . -58.29(16) ?
    C13B N1B C9B C5B . . . . 175.51(12) ?
    C8B N1B C9B C5B . . . . -6.88(19) ?
    C13B N1B C9B C10B . . . . 52.84(17) ?
    C8B N1B C9B C10B . . . . -129.55(14) ?
    C6B C5B C9B N1B . . . . -20.2(2) ?
    C4B C5B C9B N1B . . . . 162.07(13) ?
    C6B C5B C9B C10B . . . . 101.07(17) ?
    C4B C5B C9B C10B . . . . -76.66(17) ?
    N1B C9B C10B C11B . . . . -47.00(18) ?
    C5B C9B C10B C11B . . . . -169.86(14) ?
    C9B C10B C11B C12B . . . . -2.2(2) ?
    C14B N2B C12B C11B . . . . 155.09(16) ?
    C14B N2B C12B C13B . . . . -82.56(18) ?
    C10B C11B C12B N2B . . . . 172.47(14) ?
    C10B C11B C12B C13B . . . . 49.70(18) ?
    C8B N1B C13B O1B . . . . 0.6(2) ?
    C9B N1B C13B O1B . . . . 178.26(14) ?
    C8B N1B C13B C12B . . . . 178.49(13) ?
    C9B N1B C13B C12B . . . . -3.87(19) ?
    N2B C12B C13B O1B . . . . 6.0(2) ?
    C11B C12B C13B O1B . . . . 129.01(16) ?
    N2B C12B C13B N1B . . . . -171.92(12) ?
    C11B C12B C13B N1B . . . . -48.88(17) ?
    C12B N2B C14B O4B . . . . -7.1(3) ?
    C12B N2B C14B C15B . . . . 175.32(15) ?
    O4B C14B C15B C16B . . . . 8.7(3) ?
    N2B C14B C15B C16B . . . . -173.72(18) ?
    O4B C14B C15B C20B . . . . -170.10(19) ?
    N2B C14B C15B C20B . . . . 7.5(3) ?
    C20B C15B C16B C17B . . . . -1.3(3) ?
    C14B C15B C16B C17B . . . . 179.9(2) ?
    C15B C16B C17B C18B . . . . 0.3(4) ?
    C16B C17B C18B C19B . . . . 1.1(4) ?
    C17B C18B C19B C20B . . . . -1.4(4) ?
    C18B C19B C20B C15B . . . . 0.4(4) ?
    C16B C15B C20B C19B . . . . 1.0(3) ?
    C14B C15B C20B C19B . . . . 179.7(2) ?
loop_
    _geom_hbond_atom_site_label_D
    _geom_hbond_atom_site_label_H
    _geom_hbond_atom_site_label_A
    _geom_hbond_site_symmetry_A
    _geom_hbond_distance_DH
    _geom_hbond_distance_HA
    _geom_hbond_distance_DA
    _geom_hbond_angle_DHA
    _geom_hbond_publ_flag
    N2A H2AA O1B 4_465 0.86 2.08 2.8994(18) 158 y
    N2B H2BA O1A 4_565 0.86 2.24 2.9807(18) 145 y
    C1A H1AA O4B 1_565 0.93 2.52 3.405(2) 160 y
    C10A H10B O3A 1_555 0.97 2.58 3.127(2) 115 y
    C3B H3BA O4A 3_645 0.93 2.49 3.348(2) 153 y
    C7B H7BB O4A 1_655 0.97 2.47 3.407(2) 163 y
    C16A H16A O1B 4_465 0.93 2.32 3.228(2) 165 y
    C20B H20B O1A 4_565 0.93 2.51 3.281(2) 141 y
    C22A H22A O2A 3_645 0.96 2.52 3.266(2) 135 y
    C22A H22B O4B 3_655 0.96 2.47 3.393(2) 160 y
    C22B H22D O4A 3_645 0.96 2.58 3.414(2) 146 y
    C11A H11B Cg2 4_565 0.97 2.78 3.686(2) 156 y
    C8B H8BA Cg1 3_645 0.97 2.60 3.4864(17) 152 y
    C18B H18B Cg1 4_465 0.93 2.81 3.607(2) 144 y
