# Supplementary material for: N-(9,11-Dimeth­oxy-4-oxo-2,3,4,6,7,11b-hexa­hydro-1H-pyrido[2,1-a]isoquinolin-3-yl)benzamide
Source: Acta Crystallogr Sect E Struct Rep Online. 2010 Dec 11;67(Pt 1):o113–4. doi: 10.1107/S1600536810050737 (PMC3050218; doi:10.1107/S1600536810050737)
Supplement: Supplementary file 2 [file e-67-0o113-Isup2.hkl]

# 
# h,k,l, Fc-squared, Fo-squared, sigma(Fo-squared) and status flag 
# 
data_I
_shelx_title ' pl1_0m in P2(1)2(1)2(1)' 
_shelx_refln_list_code          4 
_shelx_F_calc_maximum      302.47 
_exptl_crystal_F_000      1616.00 
_reflns_d_resolution_high  0.7108 
 
loop_ 
 _symmetry_equiv_pos_as_xyz 
 'x, y, z' 
 '-x+1/2, -y, z+1/2' 
 '-x, y+1/2, -z+1/2' 
 'x+1/2, -y+1/2, -z' 
 
_cell_length_a    12.6530 
_cell_length_b    15.5256 
_cell_length_c    19.7819 
_cell_angle_alpha  90.000 
_cell_angle_beta   90.000 
_cell_angle_gamma  90.000 
 
_shelx_F_squared_multiplier     1.000 
 
loop_ 
 _refln_index_h 
 _refln_index_k 
 _refln_index_l 
 _refln_F_squared_calc 
 _refln_F_squared_meas 
 _refln_F_squared_sigma 
 _refln_observed_status 
   2   0   0      533.23      510.40      6.38 o 
   4   0   0      380.12      343.98      6.16 o 
   6   0   0     2539.04     2789.33     30.60 o 
   8   0   0       17.71       39.35      3.30 o 
  10   0   0       55.84       61.60      5.70 o 
  12   0   0     3405.50     3487.22     51.30 o 
  14   0   0      771.04      750.06     27.86 o 
  16   0   0       25.91       24.75      8.59 o 
   1   1   0     9471.84     8022.59    277.31 o 
   3   1   0      161.84      137.85      2.59 o 
   4   1   0      390.05      418.72      4.92 o 
   5   1   0      409.51      493.67      6.07 o 
   6   1   0      135.32      163.88      3.70 o 
   7   1   0      980.52      934.06      9.10 o 
   8   1   0      687.80      776.51      8.32 o 
   9   1   0      671.19      646.93      7.99 o 
  10   1   0     1197.40     1161.19     13.27 o 
  11   1   0      621.83      650.20     12.77 o 
  12   1   0      858.89      873.52     15.04 o 
  13   1   0       22.22       19.41      4.58 o 
  14   1   0       24.69       18.19      5.36 o 
  15   1   0        0.48        2.65      4.90 o 
  16   1   0       69.09       55.30      7.35 o 
  17   1   0        2.72        0.14      6.82 o 
   0   2   0    81641.80    68334.91   1068.43 o 
   1   2   0     5595.06     5662.10     44.21 o 
   2   2   0     1638.68     1924.87     13.19 o 
   3   2   0      194.51      186.43      2.77 o 
   4   2   0     5170.65     4860.87     33.50 o 
   5   2   0     1069.45     1207.15     10.87 o 
   6   2   0     7224.13     7497.06     49.46 o 
   7   2   0      217.28      195.93      3.89 o 
   8   2   0       79.61       77.30      2.87 o 
   9   2   0      144.76      141.40      3.98 o 
  10   2   0     2529.34     2591.06     23.94 o 
  11   2   0     4595.31     4263.20     37.72 o 
  12   2   0      119.61      131.27      6.91 o 
  13   2   0      941.35      892.77     18.73 o 
  14   2   0       21.29       23.46      5.68 o 
  15   2   0      306.07      321.77     13.65 o 
  16   2   0      274.48      324.16     12.16 o 
  17   2   0       13.34       21.79      9.10 o 
   1   3   0    19576.38    19488.72    138.86 o 
   2   3   0      550.87      445.27      4.92 o 
   3   3   0     4174.46     3900.58     26.41 o 
   4   3   0     1117.64     1226.45     10.40 o 
   5   3   0     1918.74     1863.23     14.91 o 
   6   3   0       53.99       38.24      1.98 o 
   7   3   0      210.08      250.53      4.29 o 
   8   3   0      807.30      790.40      8.70 o 
   9   3   0     1563.38     1501.45     14.87 o 
  10   3   0     3010.19     2837.26     24.93 o 
  11   3   0      586.42      621.00     10.36 o 
  12   3   0      721.71      725.83     13.48 o 
  13   3   0       69.44       52.76      7.53 o 
  14   3   0       67.37       52.35      6.88 o 
  15   3   0      160.45      181.06      9.72 o 
  16   3   0       59.13       67.29      7.02 o 
  17   3   0       98.70       89.90     13.13 o 
   0   4   0    64150.48    59629.60    539.68 o 
   1   4   0     2996.59     3099.46     24.43 o 
   2   4   0     2851.42     2845.75     21.51 o 
   3   4   0      927.10     1048.03      9.17 o 
   4   4   0      385.87      381.04      5.03 o 
   5   4   0     4234.03     4425.54     32.54 o 
   6   4   0     3961.24     4036.21     27.63 o 
   7   4   0      128.56      165.00      3.84 o 
   8   4   0       79.45       73.84      2.96 o 
   9   4   0      276.37      273.70      5.26 o 
  10   4   0      322.69      343.18      7.01 o 
  11   4   0      861.13      829.59     12.61 o 
  12   4   0       95.19       92.20      6.53 o 
  13   4   0      102.08      101.34      7.04 o 
  14   4   0       93.44       99.69      8.19 o 
  15   4   0      111.08       88.40     11.08 o 
  16   4   0       70.33       71.99      7.76 o 
  17   4   0     1469.03     1432.38     43.48 o 
   1   5   0       90.17       67.11      2.01 o 
   2   5   0      553.20      549.22      6.55 o 
   3   5   0      560.36      577.15      6.66 o 
   4   5   0       35.99       35.74      1.98 o 
   5   5   0       64.81       66.82      2.22 o 
   6   5   0      210.22      185.45      3.88 o 
   7   5   0      438.94      425.71      6.25 o 
   8   5   0       61.46       45.58      2.82 o 
   9   5   0     3785.64     3537.63     26.96 o 
  10   5   0       39.78       32.94      3.29 o 
  11   5   0     7710.10     7689.48     66.83 o 
  12   5   0       38.34       38.83      4.88 o 
  13   5   0       13.75       11.77      4.28 o 
  14   5   0       29.18       21.88      5.73 o 
  15   5   0       41.52       33.77      6.16 o 
  16   5   0       17.12       14.08      5.68 o 
  17   5   0       31.85       55.31     10.65 o 
   0   6   0      198.68      270.78      5.87 o 
   1   6   0      319.79      350.41      4.96 o 
   2   6   0     3396.07     3507.35     26.98 o 
   3   6   0       18.89       23.67      1.77 o 
   4   6   0     3929.83     4267.42     30.53 o 
   5   6   0       85.44       55.65      2.19 o 
   6   6   0      538.86      472.71      6.05 o 
   7   6   0       15.04       19.98      1.98 o 
   8   6   0      159.81      180.39      4.25 o 
   9   6   0     1363.76     1276.17     13.56 o 
  10   6   0       61.30       68.45      3.88 o 
  11   6   0     1472.47     1372.87     20.30 o 
  12   6   0      693.13      664.60     14.22 o 
  13   6   0      295.79      313.78     10.87 o 
  14   6   0       15.42        8.17      4.94 o 
  15   6   0       19.43       17.69      5.31 o 
  16   6   0      137.31      133.99     10.40 o 
  17   6   0       20.64       39.77      9.40 o 
   1   7   0        1.69        1.98      1.29 o 
   2   7   0      161.26      114.58      2.91 o 
   3   7   0     1211.06     1180.16     10.90 o 
   4   7   0       15.19       33.02      1.82 o 
   5   7   0      256.55      289.65      4.68 o 
   6   7   0       16.85       14.84      1.79 o 
   7   7   0      138.88      146.76      3.95 o 
   8   7   0     1729.48     1597.45     14.93 o 
   9   7   0      245.02      226.86      5.91 o 
  10   7   0      675.65      692.88     11.67 o 
  11   7   0     2721.86     2713.41     43.05 o 
  12   7   0        6.24        6.53      4.27 o 
  13   7   0      443.97      430.12     14.81 o 
  14   7   0       13.82       17.47      5.61 o 
  15   7   0      216.54      222.68     12.52 o 
  16   7   0       37.53       41.41      7.34 o 
   0   8   0       27.65       81.91      3.58 o 
   1   8   0      518.67      504.09      5.65 o 
   2   8   0      641.07      706.66      7.26 o 
   3   8   0      476.46      542.83      6.52 o 
   4   8   0      166.48      170.94      3.95 o 
   5   8   0     2572.28     2666.32     22.73 o 
   6   8   0       31.84       36.85      2.26 o 
   7   8   0        0.99        1.80      1.80 o 
   8   8   0     1350.50     1424.58     16.01 o 
   9   8   0      435.10      400.46      8.48 o 
  10   8   0     1806.64     1721.12     26.78 o 
  11   8   0      712.57      651.25     15.27 o 
  12   8   0       62.45       61.89      6.75 o 
  13   8   0       61.21       58.49      7.28 o 
  14   8   0      473.03      536.72     17.19 o 
  15   8   0      327.37      310.15     13.52 o 
  16   8   0      424.80      500.03     24.59 o 
   1   9   0      303.28      368.50      5.18 o 
   2   9   0       22.34       16.95      1.70 o 
   3   9   0      133.83      152.37      3.80 o 
   4   9   0     1441.89     1483.40     13.49 o 
   5   9   0        1.56        6.30      1.67 o 
   6   9   0      512.11      508.96      7.23 o 
   7   9   0      433.86      478.01      7.50 o 
   8   9   0      276.51      301.63      6.96 o 
   9   9   0     2915.57     2835.42     33.84 o 
  10   9   0      635.05      550.71     17.32 o 
  11   9   0      905.17      876.22     19.15 o 
  12   9   0       59.15       57.65      7.19 o 
  13   9   0       18.03       18.26      5.54 o 
  14   9   0      695.17      732.84     19.90 o 
  15   9   0      320.70      305.21     13.24 o 
  16   9   0       15.97       18.40      8.37 o 
   0  10   0     5027.57     4850.03     47.13 o 
   1  10   0     1250.27     1276.05     11.63 o 
   2  10   0        0.71        5.06      1.52 o 
   3  10   0       26.40       24.96      2.03 o 
   4  10   0      107.74      115.64      3.48 o 
   5  10   0       25.68       29.65      2.38 o 
   6  10   0     3114.78     3164.58     29.17 o 
   7  10   0     2474.46     2434.25     24.26 o 
   8  10   0     3221.95     3158.59     35.02 o 
   9  10   0       44.04       46.26      5.43 o 
  10  10   0     1675.07     1741.88     29.06 o 
  11  10   0      196.10      205.24     10.87 o 
  12  10   0      154.54      150.46      9.78 o 
  13  10   0        0.13       -1.55      4.51 o 
  14  10   0      170.50      193.54     20.98 o 
  15  10   0      630.51      705.06     19.51 o 
   1  11   0      343.43      368.33      5.78 o 
   2  11   0      798.32      831.56      8.89 o 
   3  11   0       42.73       67.97      2.83 o 
   4  11   0       90.22      115.07      3.72 o 
   5  11   0     1576.90     1524.77     14.79 o 
   6  11   0        0.01        0.64      2.65 o 
   7  11   0      198.81      168.48      6.85 o 
   8  11   0        1.09       -6.52      3.26 o 
   9  11   0      728.06      652.61     25.01 o 
  10  11   0       64.24       66.95      9.02 o 
  11  11   0      100.88       98.07      8.91 o 
  12  11   0        0.07        9.07      4.89 o 
  13  11   0       56.55       45.38      7.69 o 
  14  11   0      137.06      142.14      9.87 o 
  15  11   0       60.19       65.11     11.54 o 
   0  12   0      255.82      360.41      8.06 o 
   1  12   0       10.70        8.07      1.90 o 
   2  12   0      272.93      273.37      5.25 o 
   3  12   0     1042.39      969.78     10.21 o 
   4  12   0       18.75       26.13      2.63 o 
   5  12   0     1857.84     1977.66     20.68 o 
   6  12   0     1245.33     1264.33     19.03 o 
   7  12   0      524.78      529.71     14.10 o 
   8  12   0     1094.21     1111.80     21.59 o 
   9  12   0       19.17       20.64      5.28 o 
  10  12   0        0.14       -5.04      4.23 o 
  11  12   0        8.51       11.07      4.85 o 
  12  12   0      154.26      149.15      9.97 o 
  13  12   0        7.99       12.41      5.35 o 
  14  12   0       26.50       43.23     11.47 o 
   1  13   0       83.09       70.66      3.61 o 
   2  13   0     2571.51     2695.93     24.25 o 
   3  13   0     1031.27     1034.54     14.56 o 
   4  13   0      131.52      154.04      5.92 o 
   5  13   0     1237.50     1160.48     26.27 o 
   6  13   0      270.48      249.52      8.69 o 
   7  13   0       14.74       16.79      4.64 o 
   8  13   0      131.59      127.61      8.30 o 
   9  13   0       98.01      107.30      8.90 o 
  10  13   0       74.82       67.36      7.53 o 
  11  13   0       93.07      103.87     14.93 o 
  12  13   0      222.78      259.76     16.06 o 
  13  13   0       25.98       23.05      6.22 o 
  14  13   0      399.19      389.06     22.01 o 
   0  14   0     1999.65     2049.28     37.14 o 
   1  14   0      160.03      172.13      7.02 o 
   2  14   0      886.24      777.13     15.06 o 
   3  14   0      920.69      881.04     14.82 o 
   4  14   0     1089.56      927.44     15.41 o 
   5  14   0       66.25       60.48      5.78 o 
   6  14   0      164.26      183.09      8.49 o 
   7  14   0      217.73      212.08     11.25 o 
   8  14   0        7.17        1.92      4.28 o 
   9  14   0      485.80      523.99     21.98 o 
  10  14   0      140.74      126.74      9.39 o 
  11  14   0      328.98      355.73     18.59 o 
  12  14   0        8.97       20.46      5.44 o 
  13  14   0        2.23        8.95      7.28 o 
   1  15   0      626.17      634.90     13.75 o 
   2  15   0       81.73       67.91      5.59 o 
   3  15   0       77.45       71.28      5.88 o 
   4  15   0      183.80      151.60      7.62 o 
   5  15   0      154.15      145.57      8.75 o 
   6  15   0       18.47       13.20      5.02 o 
   7  15   0      125.76      132.37      8.49 o 
   8  15   0        2.00        3.82      4.58 o 
   9  15   0      454.40      421.10     14.89 o 
  10  15   0      227.98      238.31     13.02 o 
  11  15   0      446.84      484.03     19.07 o 
  12  15   0       50.07       65.18      7.55 o 
   0  16   0      315.83      268.18     15.66 o 
   1  16   0      120.68      103.58      7.20 o 
   2  16   0       68.71       57.35      5.98 o 
   3  16   0       85.46      104.95      6.86 o 
   4  16   0      861.87      817.07     17.32 o 
   5  16   0       46.89       34.02      5.95 o 
   6  16   0      203.93      200.43     12.59 o 
   7  16   0        6.89        9.83      5.38 o 
   8  16   0      413.77      380.46     15.11 o 
   9  16   0       42.03       49.65      7.61 o 
  10  16   0        7.25       11.85      5.24 o 
  11  16   0        0.37       11.76      5.02 o 
  12  16   0       99.16      136.89     11.53 o 
   1  17   0      619.17      579.70     14.67 o 
   2  17   0       27.10       20.52      5.21 o 
   3  17   0      110.15       87.03      7.29 o 
   4  17   0        1.79        4.78      5.02 o 
   5  17   0      118.02      108.48     11.34 o 
   6  17   0       11.16       11.11      5.86 o 
   7  17   0        7.71        9.01      5.32 o 
   8  17   0       59.60       57.11      7.53 o 
   9  17   0        1.23       14.05      5.45 o 
  10  17   0        2.76       14.00      5.31 o 
  11  17   0      398.31      425.63     15.96 o 
   0  18   0      252.85      263.03     16.72 o 
   1  18   0       17.74       21.18      5.71 o 
   2  18   0        2.27        5.18      4.73 o 
   3  18   0        0.00       10.56      5.45 o 
   4  18   0      660.45      681.04     20.40 o 
   5  18   0       12.07       15.55      6.05 o 
   6  18   0      136.32      141.07     10.41 o 
   7  18   0     1037.17     1094.62     26.90 o 
   8  18   0        1.51        9.51      5.03 o 
   9  18   0       70.40       52.60      7.39 o 
  10  18   0      150.99      173.06     12.03 o 
   1  19   0        7.97       17.52      5.50 o 
   2  19   0      111.15      111.24      8.63 o 
   3  19   0      160.57      172.54     13.18 o 
   4  19   0       66.11       66.55      8.03 o 
   5  19   0       86.29      103.37      9.40 o 
   6  19   0      311.64      343.67     23.09 o 
   7  19   0      118.49      127.13     10.04 o 
   8  19   0       95.61       93.70     10.43 o 
   0  20   0     1322.37     1371.96     40.41 o 
   1  20   0        8.27       16.00      5.13 o 
   2  20   0        4.45       15.48      7.06 o 
   3  20   0       48.73       33.04      6.57 o 
   4  20   0       10.32       20.93      5.94 o 
   5  20   0        0.41       16.13      7.22 o 
   6  20   0       17.46       15.26      5.87 o 
   7  20   0      235.70      272.17     16.91 o 
   1  21   0      270.94      367.07     14.38 o 
   2  21   0       75.15       72.96      8.34 o 
   3  21   0      134.12      146.97     12.62 o 
   4  21   0        0.11        7.75      5.42 o 
   2   0   1     6635.92     6111.18     42.42 o 
   3   0   1     1826.97     1828.81     13.60 o 
   4   0   1      158.69      135.67      2.72 o 
   5   0   1     1505.02     1370.96     12.22 o 
   6   0   1       39.59       53.57      2.43 o 
   7   0   1     1399.96     1564.56     13.33 o 
   8   0   1        6.06        1.12      1.45 o 
   9   0   1      521.76      542.78      7.37 o 
  10   0   1      163.17      146.96      4.65 o 
  11   0   1     1033.54     1051.16     14.01 o 
  12   0   1     1769.00     1772.50     23.05 o 
  13   0   1     1691.63     1683.70     35.88 o 
  14   0   1      593.69      609.46     16.33 o 
  15   0   1        3.24       11.57      5.48 o 
  16   0   1      242.25      234.01     14.88 o 
  17   0   1      137.38      140.83     12.00 o 
   0   1   1       63.34       27.06      3.30 o 
   2   1   1      308.39      314.18      2.35 o 
   3   1   1     1723.04     1917.63     10.20 o 
   4   1   1      122.46      121.82      1.84 o 
   5   1   1     1211.69     1215.68      7.60 o 
   6   1   1     1638.36     1784.20     10.84 o 
   7   1   1      318.36      274.34      3.24 o 
   8   1   1     1179.52     1093.08      7.49 o 
   9   1   1       11.92        6.19      1.26 o 
  10   1   1     6884.51     6473.31     34.25 o 
  11   1   1      537.43      525.38      6.82 o 
  12   1   1      230.96      241.36      5.52 o 
  13   1   1      249.47      239.75      6.77 o 
  14   1   1       11.52       13.64      3.46 o 
  15   1   1      115.95      115.51      6.50 o 
  16   1   1       32.03       20.76      5.07 o 
  17   1   1        4.81        5.62      3.83 o 
   0   2   1      445.06      445.57      6.63 o 
   1   2   1     1427.60     1428.22      8.41 o 
   2   2   1      520.74      454.28      3.12 o 
   3   2   1       86.14       62.92      1.45 o 
   4   2   1      571.78      506.33      3.99 o 
   5   2   1      279.70      275.95      3.00 o 
   6   2   1     2599.06     2895.91     16.01 o 
   7   2   1     2963.62     3001.70     15.42 o 
   8   2   1      151.78      159.15      2.75 o 
   9   2   1       65.38       47.53      1.94 o 
  10   2   1      627.44      622.41      6.49 o 
  11   2   1     5519.00     5432.70     33.68 o 
  12   2   1      668.81      634.99      8.63 o 
  13   2   1      846.48      821.56     12.00 o 
  14   2   1       62.32       69.79      4.92 o 
  15   2   1      233.16      226.30      7.75 o 
  16   2   1      494.94      525.17     14.76 o 
  17   2   1      154.89      157.96      9.04 o 
   0   3   1    13755.20    14273.84     97.44 o 
   1   3   1     1396.65     1329.34      7.69 o 
   2   3   1     9916.00     9540.65     45.99 o 
   3   3   1     1274.19     1422.29      7.55 o 
   4   3   1     1691.21     1659.49      9.07 o 
   5   3   1     2747.55     2991.27     15.97 o 
   6   3   1      355.67      341.16      3.42 o 
   7   3   1     3362.14     3638.61     17.58 o 
   8   3   1     1076.48     1122.99      7.70 o 
   9   3   1      504.28      500.87      5.01 o 
  10   3   1     4907.59     4692.88     25.85 o 
  11   3   1      135.61      137.73      3.80 o 
  12   3   1      676.92      599.39      8.74 o 
  13   3   1        3.71        1.95      2.62 o 
  14   3   1       21.26       18.89      3.48 o 
  15   3   1        6.50        6.05      3.81 o 
  16   3   1      281.31      279.62     10.95 o 
  17   3   1      209.24      217.75      9.23 o 
   0   4   1     1729.50     1376.74     11.01 o 
   1   4   1    39014.23    39349.70    186.00 o 
   2   4   1     1192.90     1158.09      8.08 o 
   3   4   1     2821.55     2802.86     17.15 o 
   4   4   1      243.13      220.39      2.55 o 
   5   4   1     3586.08     3927.16     20.73 o 
   6   4   1     3421.90     3724.80     17.90 o 
   7   4   1      576.31      651.96      5.21 o 
   8   4   1     1088.03     1227.89      8.25 o 
   9   4   1      289.11      243.73      3.72 o 
  10   4   1      163.44      181.00      3.76 o 
  11   4   1      340.51      314.98      5.47 o 
  12   4   1      593.12      554.03      8.31 o 
  13   4   1       48.72       45.67      3.76 o 
  14   4   1       20.89       16.99      3.54 o 
  15   4   1       55.20       51.28      5.10 o 
  16   4   1       54.81       60.60      6.90 o 
  17   4   1       14.31       25.15      5.86 o 
   0   5   1     2865.89     3229.14     23.36 o 
   1   5   1      370.09      406.58      3.56 o 
   2   5   1     2106.56     2169.66     13.51 o 
   3   5   1     1021.55     1112.59      8.24 o 
   4   5   1      978.94     1084.78      7.69 o 
   5   5   1     2866.17     3029.48     15.33 o 
   6   5   1      437.53      433.89      4.08 o 
   7   5   1      280.17      274.95      3.28 o 
   8   5   1     1248.35     1163.20      8.12 o 
   9   5   1      487.21      485.77      5.15 o 
  10   5   1      764.74      717.01      7.41 o 
  11   5   1       68.46       57.28      3.07 o 
  12   5   1      925.80      897.29     12.51 o 
  13   5   1      183.86      187.03      6.64 o 
  14   5   1       53.42       42.84      4.39 o 
  15   5   1       98.46       99.03      6.66 o 
  16   5   1      296.76      313.07     10.21 o 
  17   5   1       18.56       28.22      4.90 o 
   0   6   1     6116.76     6324.59     42.34 o 
   1   6   1     2630.12     2615.12     13.88 o 
   2   6   1     8030.57     8519.57     53.12 o 
   3   6   1      947.37      995.24      7.01 o 
   4   6   1       86.33      142.16      2.22 o 
   5   6   1      894.38      964.10      6.24 o 
   6   6   1      140.85      144.15      2.47 o 
   7   6   1       96.10       75.67      2.10 o 
   8   6   1     1146.97     1121.50      8.26 o 
   9   6   1      765.22      753.73      7.11 o 
  10   6   1      316.02      294.18      5.07 o 
  11   6   1     2177.81     2015.48     18.00 o 
  12   6   1       51.35       32.20      3.65 o 
  13   6   1       31.76       32.45      3.77 o 
  14   6   1       25.60       19.54      3.75 o 
  15   6   1      202.83      201.74      7.45 o 
  16   6   1      129.00      134.48     11.46 o 
  17   6   1       58.00       69.48      6.49 o 
   0   7   1     9451.46     9583.91     70.43 o 
   1   7   1     1966.77     1882.92     10.97 o 
   2   7   1     1353.65     1496.56      9.19 o 
   3   7   1      952.51     1247.06      7.87 o 
   4   7   1      425.37      439.75      4.00 o 
   5   7   1     1617.26     1653.89      9.46 o 
   6   7   1     1889.68     1893.56     10.89 o 
   7   7   1     1925.08     1837.72     11.65 o 
   8   7   1      752.76      752.73      6.75 o 
   9   7   1     1791.04     1802.01     13.16 o 
  10   7   1      380.84      376.18      6.07 o 
  11   7   1      797.19      791.04     10.62 o 
  12   7   1      115.83      101.96      6.36 o 
  13   7   1      112.99      116.31      5.78 o 
  14   7   1        7.09        6.83      3.52 o 
  15   7   1       49.06       53.18      4.85 o 
  16   7   1       19.13       24.43      4.73 o 
   0   8   1    10720.31    12096.99     71.69 o 
   1   8   1    11871.33    12963.63     53.47 o 
   2   8   1     3028.75     3274.14     15.69 o 
   3   8   1     1260.33     1344.99      8.06 o 
   4   8   1      599.74      600.36      5.10 o 
   5   8   1      466.83      445.01      4.37 o 
   6   8   1      509.86      444.08      4.61 o 
   7   8   1     1354.27     1349.33      9.03 o 
   8   8   1     1066.07     1085.97      9.33 o 
   9   8   1      989.47      966.77     10.03 o 
  10   8   1      272.49      268.64      6.12 o 
  11   8   1     1034.14      950.96     12.76 o 
  12   8   1      155.36      123.52      5.85 o 
  13   8   1       48.04       60.09      5.08 o 
  14   8   1      100.62      104.20      6.93 o 
  15   8   1       90.15      103.07      7.20 o 
  16   8   1       54.22       61.03      6.95 o 
   0   9   1       13.78       18.22      2.69 o 
   1   9   1      617.35      650.18      4.98 o 
   2   9   1      265.45      249.90      2.97 o 
   3   9   1      664.97      813.88      5.80 o 
   4   9   1      947.32     1038.73      7.50 o 
   5   9   1      175.29      180.34      3.00 o 
   6   9   1       80.56       74.18      2.31 o 
   7   9   1       34.06       28.47      1.95 o 
   8   9   1      950.85      855.18      9.13 o 
   9   9   1      476.88      417.37      7.26 o 
  10   9   1      427.34      432.90      8.73 o 
  11   9   1       44.32       32.36      3.88 o 
  12   9   1       67.97       77.48      5.37 o 
  13   9   1       70.27       89.50      6.80 o 
  14   9   1       44.44       48.19      6.20 o 
  15   9   1      100.93       86.17      6.90 o 
  16   9   1       54.51       63.90      6.30 o 
   0  10   1     2656.20     2769.62     22.83 o 
   1  10   1     1092.36     1143.87      7.40 o 
   2  10   1      816.45      860.50      6.09 o 
   3  10   1      910.87      907.86      6.33 o 
   4  10   1     2349.61     2410.82     13.33 o 
   5  10   1      739.81      703.14      6.29 o 
   6  10   1     1799.53     1799.87     12.86 o 
   7  10   1      303.70      314.59      5.09 o 
   8  10   1       13.07        9.05      2.27 o 
   9  10   1      653.26      595.99      9.47 o 
  10  10   1       98.78       90.03      5.29 o 
  11  10   1       95.70       70.64      5.18 o 
  12  10   1       15.85       17.84      3.89 o 
  13  10   1       83.68       77.82      5.60 o 
  14  10   1      215.34      241.82      8.38 o 
  15  10   1       66.02       74.94      7.39 o 
   0  11   1     1248.68     1315.81     11.90 o 
   1  11   1      647.41      676.57      5.37 o 
   2  11   1       33.70       32.50      1.59 o 
   3  11   1      372.10      344.56      3.84 o 
   4  11   1     1206.64     1215.09      8.35 o 
   5  11   1       21.68       30.91      2.05 o 
   6  11   1      593.76      564.35      7.50 o 
   7  11   1      447.17      412.65      6.82 o 
   8  11   1       37.26       40.79      3.32 o 
   9  11   1     1562.77     1556.70     18.51 o 
  10  11   1      169.81      154.65      6.71 o 
  11  11   1      141.90      145.87      6.72 o 
  12  11   1       97.44       97.54      6.04 o 
  13  11   1       29.68       35.58      4.39 o 
  14  11   1       58.50       74.87      6.59 o 
  15  11   1      268.40      303.79     11.26 o 
   0  12   1      981.31      924.04      9.81 o 
   1  12   1     1432.81     1479.44      9.36 o 
   2  12   1      371.94      346.59      4.11 o 
   3  12   1      688.83      703.07      6.18 o 
   4  12   1      470.73      479.71      5.36 o 
   5  12   1      436.26      405.46      5.65 o 
   6  12   1     2156.60     2155.09     18.43 o 
   7  12   1      806.15      775.70     10.57 o 
   8  12   1      201.91      173.04      6.20 o 
   9  12   1       48.34       41.57      4.04 o 
  10  12   1       14.02       22.67      3.98 o 
  11  12   1      629.66      613.00     12.57 o 
  12  12   1      109.04      132.42      6.63 o 
  13  12   1       62.28       67.68      5.25 o 
  14  12   1      128.97      135.28      8.61 o 
   0  13   1       79.87       76.35      3.80 o 
   1  13   1      150.09      151.60      3.55 o 
   2  13   1     1308.04     1266.70      9.94 o 
   3  13   1      960.53      977.29      8.83 o 
   4  13   1      936.29      920.53      9.28 o 
   5  13   1      437.27      401.44      6.32 o 
   6  13   1       14.05        8.51      2.40 o 
   7  13   1      270.19      242.98      6.90 o 
   8  13   1      104.23       92.20      5.26 o 
   9  13   1      711.51      690.18     14.87 o 
  10  13   1      417.86      370.50      9.85 o 
  11  13   1       24.29       18.41      3.99 o 
  12  13   1       32.61       31.20      4.16 o 
  13  13   1       48.43       54.10      5.91 o 
  14  13   1       80.16       85.57      8.60 o 
   0  14   1      875.46      834.32     12.30 o 
   1  14   1     1397.10     1240.34     11.87 o 
   2  14   1      400.00      391.68      7.11 o 
   3  14   1      791.70      755.25      9.91 o 
   4  14   1      174.56      149.85      4.84 o 
   5  14   1      312.32      311.00      6.63 o 
   6  14   1       18.92       20.95      3.25 o 
   7  14   1       41.65       39.90      3.90 o 
   8  14   1      135.44      123.56      6.11 o 
   9  14   1       82.82       64.33      5.22 o 
  10  14   1       19.80       13.75      3.84 o 
  11  14   1      437.65      451.66     10.98 o 
  12  14   1      127.26      143.47      7.03 o 
  13  14   1      219.28      249.82     11.12 o 
   0  15   1        0.57        5.73      3.62 o 
   1  15   1       16.08       20.85      3.01 o 
   2  15   1     1147.26     1085.19     13.30 o 
   3  15   1      125.43      136.58      5.13 o 
   4  15   1       23.86       18.15      2.95 o 
   5  15   1      312.25      333.80      7.58 o 
   6  15   1       84.83       78.33      5.03 o 
   7  15   1       54.03       46.55      4.58 o 
   8  15   1       30.78       22.11      4.12 o 
   9  15   1      145.29      159.15      6.94 o 
  10  15   1      515.66      621.12     12.51 o 
  11  15   1      382.64      395.08     10.36 o 
  12  15   1      149.98      139.35      8.22 o 
   0  16   1       79.71       84.33      6.66 o 
   1  16   1      293.62      312.62      7.57 o 
   2  16   1       97.73      102.87      4.87 o 
   3  16   1      277.47      282.99      7.20 o 
   4  16   1      259.34      281.47      7.85 o 
   5  16   1       42.88       41.38      4.57 o 
   6  16   1        2.92        6.98      3.59 o 
   7  16   1       22.39       23.93      4.47 o 
   8  16   1      141.35      151.75      9.16 o 
   9  16   1      130.88      142.12      7.08 o 
  10  16   1      124.69      111.32      6.65 o 
  11  16   1       20.06       23.02      4.89 o 
  12  16   1      110.07      129.25      8.21 o 
   0  17   1       77.66       67.53      6.63 o 
   1  17   1       61.18       79.42      5.22 o 
   2  17   1      125.35      139.62      6.39 o 
   3  17   1       96.20      105.20      5.97 o 
   4  17   1      172.28      179.16      7.13 o 
   5  17   1       27.14       28.60      4.46 o 
   6  17   1       64.89       62.96      6.94 o 
   7  17   1        3.71        8.81      3.68 o 
   8  17   1      151.25      156.98      7.58 o 
   9  17   1        2.17        8.63      3.69 o 
  10  17   1      407.36      413.24     12.09 o 
  11  17   1       17.67       24.36      5.26 o 
   0  18   1       75.13       67.54      8.34 o 
   1  18   1      484.44      453.00     10.09 o 
   2  18   1       57.97       56.04      4.91 o 
   3  18   1        0.80        7.28      3.69 o 
   4  18   1      116.26      123.87      6.86 o 
   5  18   1      227.57      257.07     11.41 o 
   6  18   1        3.91       10.84      3.67 o 
   7  18   1      117.69      152.85      7.70 o 
   8  18   1        8.94       16.83      3.92 o 
   9  18   1        2.31        9.36      3.95 o 
  10  18   1      124.80      152.03      9.12 o 
   0  19   1      268.80      216.58     12.33 o 
   1  19   1      229.80      233.42      8.59 o 
   2  19   1      189.81      182.73      7.74 o 
   3  19   1      159.32      160.70      7.31 o 
   4  19   1       37.56       51.60      5.20 o 
   5  19   1       78.44       96.07      7.38 o 
   6  19   1      302.04      347.15     15.53 o 
   7  19   1       47.02       50.21      5.18 o 
   8  19   1       87.52      101.54      7.21 o 
   0  20   1       32.11       51.53      6.36 o 
   1  20   1      216.45      244.31      8.43 o 
   2  20   1      261.17      283.94      9.16 o 
   3  20   1       87.47       88.21      6.12 o 
   4  20   1       62.80       82.82      6.03 o 
   5  20   1      373.31      470.32     11.93 o 
   6  20   1       54.62       71.53      5.75 o 
   7  20   1      166.04      202.28     10.23 o 
   0  21   1       66.76       67.78     10.67 o 
   1  21   1      111.15      136.18      7.01 o 
   2  21   1       73.49       86.67      6.55 o 
   3  21   1       62.91       78.72      6.31 o 
   4  21   1        5.27        5.83      3.69 o 
   0   0   2     1137.51     1261.83     28.74 o 
   1   0   2      797.67      632.43     30.41 o 
   2   0   2    13013.01    12294.00     89.03 o 
   3   0   2       20.38       32.11      1.41 o 
   4   0   2     6078.58     5910.99     39.97 o 
   5   0   2      842.13      830.06      8.26 o 
   6   0   2     2763.62     3004.53     23.53 o 
   7   0   2      398.83      419.42      5.73 o 
   8   0   2      262.83      316.26      5.45 o 
   9   0   2       25.70       31.52      2.44 o 
  10   0   2      216.16      204.72      5.21 o 
  11   0   2     5518.43     5328.38     50.62 o 
  12   0   2      861.86      893.84     14.81 o 
  13   0   2      137.75      145.44      7.26 o 
  14   0   2      471.03      509.90     18.98 o 
  15   0   2        0.98        4.51      6.19 o 
  16   0   2      139.75      133.66     12.03 o 
  17   0   2        0.57        4.24      5.98 o 
   1   1   2    15853.68    15302.86     82.24 o 
   2   1   2     1942.69     1930.61     10.69 o 
   3   1   2     1887.04     2060.69     11.06 o 
   4   1   2      274.46      271.16      2.73 o 
   5   1   2     1106.54     1155.58      7.38 o 
   6   1   2     5027.36     5192.67     26.91 o 
   7   1   2      405.88      439.16      4.48 o 
   8   1   2      471.90      457.32      4.41 o 
   9   1   2      497.65      479.16      4.88 o 
  10   1   2      450.88      430.45      5.22 o 
  11   1   2     1321.40     1303.72     11.69 o 
  12   1   2      234.05      226.92      6.80 o 
  13   1   2      397.57      357.67      7.50 o 
  14   1   2      126.60      124.25      7.20 o 
  15   1   2      220.29      232.27     10.41 o 
  16   1   2       10.45       24.58      5.01 o 
  17   1   2       29.61       29.13      5.38 o 
   0   2   2     2320.11     1956.98     15.06 o 
   1   2   2     1097.79     1135.40      7.09 o 
   2   2   2     3698.68     3643.80     18.66 o 
   3   2   2     2078.54     1943.92     10.19 o 
   4   2   2      206.42      261.99      2.63 o 
   5   2   2      577.03      551.35      4.48 o 
   6   2   2     2550.43     2781.91     15.32 o 
   7   2   2     1486.99     1607.86      9.43 o 
   8   2   2      373.99      382.60      4.04 o 
   9   2   2      411.47      402.94      4.57 o 
  10   2   2     1619.35     1579.17     11.40 o 
  11   2   2      836.99      807.31      8.89 o 
  12   2   2      500.97      467.93      7.16 o 
  13   2   2       36.66       31.48      3.15 o 
  14   2   2      196.49      181.49      6.78 o 
  15   2   2       18.83       21.88      5.20 o 
  16   2   2       25.58       25.52      5.23 o 
  17   2   2       88.06       89.15      7.48 o 
   0   3   2     1501.96     1652.83     13.85 o 
   1   3   2    13181.50    12612.07     82.12 o 
   2   3   2     4591.70     4884.17     24.77 o 
   3   3   2     2530.12     2628.74     13.38 o 
   4   3   2      943.08     1010.15      6.37 o 
   5   3   2     2076.09     2305.17     12.81 o 
   6   3   2       60.24       26.95      1.31 o 
   7   3   2      220.36      257.60      2.98 o 
   8   3   2      345.05      346.76      3.76 o 
   9   3   2      568.79      581.89      5.51 o 
  10   3   2     1236.20     1185.66      9.47 o 
  11   3   2      540.03      511.63      6.72 o 
  12   3   2      249.62      265.93      5.95 o 
  13   3   2      104.56       88.91      4.45 o 
  14   3   2       17.72       13.00      3.50 o 
  15   3   2      154.22      159.01      8.84 o 
  16   3   2      204.91      230.27     10.26 o 
  17   3   2      185.05      236.05     10.61 o 
   0   4   2    44865.81    44007.58    328.09 o 
   1   4   2    11011.43    11337.29     55.18 o 
   2   4   2     1299.33     1471.17      8.51 o 
   3   4   2     3160.89     3360.54     16.45 o 
   4   4   2     2310.81     2392.56     12.58 o 
   5   4   2     8456.88     9060.77     42.95 o 
   6   4   2     1915.73     2113.38     11.53 o 
   7   4   2      927.26      976.92      6.59 o 
   8   4   2      674.81      695.81      5.53 o 
   9   4   2      229.17      206.98      3.35 o 
  10   4   2      739.08      709.66      6.85 o 
  11   4   2     1040.22     1034.48     10.46 o 
  12   4   2      145.56      146.21      4.54 o 
  13   4   2      212.32      225.92      6.84 o 
  14   4   2       72.79       73.59      5.06 o 
  15   4   2       50.01       43.97      6.11 o 
  16   4   2       61.56       56.26      6.33 o 
  17   4   2       88.29      104.91      9.95 o 
   0   5   2    27508.93    27987.91    184.43 o 
   1   5   2     7459.97     7811.26     41.02 o 
   2   5   2     3308.54     3496.75     18.04 o 
   3   5   2      819.56      760.20      5.63 o 
   4   5   2     1340.62     1503.64      9.39 o 
   5   5   2     2912.53     3267.78     16.37 o 
   6   5   2     2017.27     2229.08     11.98 o 
   7   5   2      263.16      292.62      3.38 o 
   8   5   2       58.96       48.92      1.86 o 
   9   5   2      180.89      172.27      3.38 o 
  10   5   2      468.81      440.07      5.78 o 
  11   5   2     1231.23     1220.68     12.25 o 
  12   5   2      191.35      177.77      5.13 o 
  13   5   2      284.37      302.23      7.97 o 
  14   5   2      106.58       95.27      5.69 o 
  15   5   2       87.98      103.75      8.67 o 
  16   5   2      262.86      284.68     10.38 o 
  17   5   2       98.14      103.02     10.90 o 
   0   6   2      365.23      365.97      5.96 o 
   1   6   2     4648.79     4813.11     24.81 o 
   2   6   2      192.60      181.59      2.48 o 
   3   6   2     2454.32     2518.25     14.10 o 
   4   6   2      196.22      257.55      3.03 o 
   5   6   2     3493.33     3927.84     19.30 o 
   6   6   2      667.78      645.83      5.21 o 
   7   6   2      311.69      339.98      3.81 o 
   8   6   2      174.73      177.29      3.19 o 
   9   6   2      254.74      261.94      4.17 o 
  10   6   2     4723.24     4683.62     31.53 o 
  11   6   2     1377.72     1334.44     13.56 o 
  12   6   2      240.53      224.19      6.28 o 
  13   6   2      274.72      255.67      8.10 o 
  14   6   2       54.71       65.06      7.95 o 
  15   6   2      133.35      142.34      7.61 o 
  16   6   2       28.10       28.22      4.78 o 
  17   6   2      112.78      139.54      8.49 o 
   0   7   2      168.84      220.48      3.93 o 
   1   7   2     1463.29     1432.21      8.95 o 
   2   7   2      270.44      248.40      3.09 o 
   3   7   2      841.48      986.05      7.09 o 
   4   7   2     2506.21     2801.58     14.64 o 
   5   7   2     3991.16     4260.94     19.95 o 
   6   7   2     1034.01     1024.87      6.94 o 
   7   7   2      623.18      677.71      5.97 o 
   8   7   2      566.82      528.92      5.85 o 
   9   7   2     1266.40     1228.92     11.07 o 
  10   7   2      599.48      492.71      7.43 o 
  11   7   2      519.97      453.99      7.69 o 
  12   7   2      380.60      372.83      8.65 o 
  13   7   2      480.32      502.06     15.70 o 
  14   7   2       47.84       33.10      4.92 o 
  15   7   2      118.16      123.25      8.69 o 
  16   7   2       43.34       42.23      6.57 o 
   0   8   2     2732.81     2520.11     18.88 o 
   1   8   2      513.60      576.10      4.70 o 
   2   8   2       38.33       37.85      1.37 o 
   3   8   2      300.19      298.93      3.54 o 
   4   8   2       80.80      106.76      2.15 o 
   5   8   2      659.50      577.96      4.96 o 
   6   8   2      277.90      263.00      3.34 o 
   7   8   2       75.67       92.99      2.46 o 
   8   8   2      135.15      125.16      3.19 o 
   9   8   2      578.25      602.73      7.56 o 
  10   8   2      296.79      278.18      5.75 o 
  11   8   2      275.15      267.91      6.46 o 
  12   8   2      399.58      372.00      9.85 o 
  13   8   2      175.79      148.72      6.37 o 
  14   8   2      231.16      240.42     10.18 o 
  15   8   2      126.92      143.06      8.48 o 
  16   8   2       88.55      112.56      7.74 o 
   0   9   2     2583.58     2912.96     19.99 o 
   1   9   2      429.46      554.62      4.41 o 
   2   9   2     2456.29     2601.84     12.98 o 
   3   9   2      763.41      825.70      5.90 o 
   4   9   2      454.01      486.20      4.51 o 
   5   9   2      243.54      231.21      3.25 o 
   6   9   2       63.06       68.06      2.32 o 
   7   9   2      756.66      770.07      7.12 o 
   8   9   2      900.64      841.72      8.77 o 
   9   9   2      514.21      503.93      8.19 o 
  10   9   2       34.04       30.77      2.99 o 
  11   9   2      472.41      448.62      9.10 o 
  12   9   2       58.00       57.82      4.85 o 
  13   9   2      156.05      173.17      8.75 o 
  14   9   2      212.08      240.84     10.15 o 
  15   9   2      104.87      125.78      8.21 o 
  16   9   2      230.62      272.84     12.42 o 
   0  10   2      637.68      644.17      7.09 o 
   1  10   2      292.87      337.61      3.54 o 
   2  10   2        6.77        9.79      1.12 o 
   3  10   2      107.29      109.20      2.24 o 
   4  10   2      297.03      311.87      3.73 o 
   5  10   2      388.16      354.00      4.48 o 
   6  10   2      134.65      137.07      3.27 o 
   7  10   2     3238.11     3170.14     21.41 o 
   8  10   2      842.54      826.86     10.57 o 
   9  10   2      907.03      809.45     10.20 o 
  10  10   2      782.89      778.01     12.05 o 
  11  10   2      264.65      244.28      8.23 o 
  12  10   2      272.00      249.05      9.09 o 
  13  10   2       58.99       48.34      5.96 o 
  14  10   2       58.63       48.53      5.89 o 
  15  10   2        7.02       18.91      4.85 o 
   0  11   2      393.02      394.75      5.80 o 
   1  11   2      658.03      731.61      5.60 o 
   2  11   2        0.80        3.23      1.11 o 
   3  11   2      217.57      221.37      3.31 o 
   4  11   2      385.74      406.08      4.65 o 
   5  11   2       86.89       75.30      2.74 o 
   6  11   2     3264.33     3219.23     21.52 o 
   7  11   2     1281.54     1226.41     12.27 o 
   8  11   2      286.06      252.29      5.85 o 
   9  11   2      222.59      216.07      6.31 o 
  10  11   2     1286.04     1245.31     17.79 o 
  11  11   2       82.11       78.47      5.31 o 
  12  11   2        3.67       10.66      3.66 o 
  13  11   2      251.17      249.61     12.06 o 
  14  11   2      282.24      315.42     11.51 o 
  15  11   2       36.51       40.24      5.73 o 
   0  12   2       77.01       72.28      3.47 o 
   1  12   2       81.75       81.76      2.51 o 
   2  12   2      378.08      349.89      4.41 o 
   3  12   2      352.27      344.74      4.61 o 
   4  12   2     1197.21     1147.93      9.08 o 
   5  12   2     1268.89     1294.03     11.23 o 
   6  12   2      120.20      128.44      4.11 o 
   7  12   2      604.72      560.17      8.17 o 
   8  12   2      718.76      689.21     10.47 o 
   9  12   2       99.70      109.20      5.43 o 
  10  12   2       23.20       22.18      3.92 o 
  11  12   2       27.18       23.57      4.17 o 
  12  12   2      186.05      184.49      9.26 o 
  13  12   2      112.35       84.90      7.66 o 
  14  12   2      119.75      165.37     13.31 o 
   0  13   2      353.22      319.25      8.39 o 
   1  13   2      262.19      267.38      4.44 o 
   2  13   2      583.90      578.42      6.53 o 
   3  13   2      169.10      162.62      3.89 o 
   4  13   2      574.93      585.10      6.82 o 
   5  13   2      143.69      126.71      3.90 o 
   6  13   2       49.61       51.34      3.33 o 
   7  13   2       36.72       26.57      3.10 o 
   8  13   2       49.05       57.89      4.50 o 
   9  13   2      236.21      221.65      8.82 o 
  10  13   2        4.36        0.55      3.29 o 
  11  13   2       28.04       21.99      4.05 o 
  12  13   2       74.28       71.77      6.62 o 
  13  13   2        6.09       10.46      5.75 o 
  14  13   2       30.04       32.52      5.22 o 
   0  14   2      209.71      174.02      5.99 o 
   1  14   2       94.08       74.59      3.12 o 
   2  14   2      601.20      570.86      7.15 o 
   3  14   2      344.48      318.82      5.74 o 
   4  14   2     1703.62     1576.40     14.50 o 
   5  14   2       72.95       93.97      5.31 o 
   6  14   2      139.81      155.50      5.59 o 
   7  14   2      429.17      433.97      9.80 o 
   8  14   2       14.10       10.45      3.30 o 
   9  14   2      255.81      274.57     10.69 o 
  10  14   2        3.78       11.15      3.73 o 
  11  14   2      403.57      408.81     12.44 o 
  12  14   2      385.35      406.39     13.92 o 
  13  14   2       51.45       60.17      6.75 o 
   0  15   2      630.35      534.37     14.12 o 
   1  15   2       85.39       77.16      4.04 o 
   2  15   2      100.12      102.01      4.35 o 
   3  15   2      282.48      264.25      6.41 o 
   4  15   2      378.47      343.95      7.52 o 
   5  15   2      254.91      277.80      7.04 o 
   6  15   2       14.58       22.48      3.84 o 
   7  15   2       39.97       31.47      4.12 o 
   8  15   2       47.52       44.09      4.64 o 
   9  15   2      173.91      200.75      7.74 o 
  10  15   2      149.72      173.57      7.92 o 
  11  15   2      108.52      106.57     10.25 o 
  12  15   2       66.77       68.39      6.54 o 
   0  16   2      265.09      216.79      9.31 o 
   1  16   2       22.65       30.11      3.43 o 
   2  16   2      234.14      241.20      6.62 o 
   3  16   2       50.08       58.89      4.38 o 
   4  16   2       24.52       32.45      3.99 o 
   5  16   2      105.26      104.43      5.35 o 
   6  16   2       71.73       70.56      5.16 o 
   7  16   2       13.29       18.48      3.94 o 
   8  16   2      157.67      167.27      7.20 o 
   9  16   2      133.59      132.43      6.57 o 
  10  16   2       44.90       48.14      5.66 o 
  11  16   2      292.96      338.27     12.92 o 
  12  16   2      261.55      274.38     11.00 o 
   0  17   2        5.71        6.81      4.18 o 
   1  17   2       59.86       60.18      4.44 o 
   2  17   2      149.16      131.42      5.85 o 
   3  17   2      264.89      239.53      8.80 o 
   4  17   2      152.51      153.86      6.60 o 
   5  17   2       40.26       52.33      5.80 o 
   6  17   2       10.55       11.06      4.03 o 
   7  17   2       35.64       39.54      4.88 o 
   8  17   2       29.79       31.36      4.69 o 
   9  17   2      107.66       99.43      7.73 o 
  10  17   2       44.71       42.34      5.92 o 
  11  17   2       23.55       42.76      6.17 o 
   0  18   2      153.45      154.79      9.45 o 
   1  18   2       18.08       21.72      3.74 o 
   2  18   2        6.18        8.21      3.66 o 
   3  18   2      271.86      262.39      8.75 o 
   4  18   2       95.36      102.59      6.13 o 
   5  18   2       40.13       51.89      5.08 o 
   6  18   2      131.17      129.01      6.84 o 
   7  18   2       33.06       29.07      4.56 o 
   8  18   2      126.46      133.94      8.64 o 
   9  18   2       21.17       16.73      4.87 o 
  10  18   2       51.44       55.60      8.09 o 
   0  19   2      352.85      406.10     13.94 o 
   1  19   2        6.79        8.86      3.55 o 
   2  19   2       41.49       44.11      4.70 o 
   3  19   2       47.33       54.55      5.18 o 
   4  19   2       22.66       29.68      4.30 o 
   5  19   2      202.98      236.94      8.80 o 
   6  19   2       24.70       25.42      4.68 o 
   7  19   2      109.94      114.45      8.75 o 
   8  19   2       47.58       66.17      6.76 o 
   0  20   2      157.41      164.88     13.08 o 
   1  20   2      113.49      128.71      8.75 o 
   2  20   2       35.35       42.90      5.62 o 
   3  20   2      166.57      179.05      8.74 o 
   4  20   2       61.26       58.85      5.30 o 
   5  20   2      118.41      147.44      8.96 o 
   6  20   2       30.05       39.93     10.24 o 
   7  20   2       10.29       12.14      5.21 o 
   0  21   2        2.30       17.41      5.51 o 
   1  21   2      223.52      249.27     10.30 o 
   2  21   2       87.75       88.98      7.29 o 
   3  21   2       76.72       72.22     12.33 o 
   4  21   2       92.54       96.88      7.84 o 
   1   0   3       26.47       16.86      1.34 o 
   2   0   3    27507.34    28104.03    199.86 o 
   3   0   3     3829.85     3826.53     29.62 o 
   4   0   3      267.96      266.86      4.02 o 
   5   0   3      917.89      940.11      9.32 o 
   6   0   3     4480.16     4898.78     33.66 o 
   7   0   3     2099.87     2092.14     16.87 o 
   8   0   3       15.77       10.24      1.56 o 
   9   0   3        2.26        7.63      1.79 o 
  10   0   3     4058.76     3917.40     32.64 o 
  11   0   3     2082.08     2081.28     23.15 o 
  12   0   3     1110.66     1053.09     14.96 o 
  13   0   3        4.46        6.12      2.99 o 
  14   0   3      118.16      109.82      9.43 o 
  15   0   3       48.62       48.73      9.14 o 
  16   0   3      227.26      208.32     14.42 o 
  17   0   3       76.81       98.03     17.34 o 
   0   1   3     9164.49     9189.47     73.34 o 
   1   1   3    13833.01    13322.67     65.53 o 
   2   1   3     1796.15     1868.15     10.84 o 
   3   1   3    10403.38    10350.06     49.19 o 
   4   1   3      740.56      767.55      5.33 o 
   5   1   3      472.86      526.73      4.55 o 
   6   1   3     1209.95     1317.34      8.47 o 
   7   1   3      591.80      604.62      5.19 o 
   8   1   3      222.23      227.10      3.13 o 
   9   1   3      320.87      300.13      3.91 o 
  10   1   3     1612.49     1519.88     10.95 o 
  11   1   3     2132.73     2050.01     15.06 o 
  12   1   3      670.13      619.46      8.09 o 
  13   1   3      103.16      102.42      3.96 o 
  14   1   3      690.13      691.06     14.14 o 
  15   1   3      281.64      292.58     11.34 o 
  16   1   3      256.93      275.56     13.47 o 
  17   1   3       18.22       25.47      5.22 o 
   0   2   3    10813.54    10353.85     78.58 o 
   1   2   3     5061.99     5013.75     25.26 o 
   2   2   3      400.98      394.98      3.55 o 
   3   2   3      372.43      343.27      2.96 o 
   4   2   3      256.50      292.09      2.85 o 
   5   2   3     1258.38     1231.70      8.07 o 
   6   2   3     3095.73     3280.09     17.09 o 
   7   2   3      125.17      124.74      2.28 o 
   8   2   3       14.06        8.39      1.11 o 
   9   2   3     1042.43      975.64      7.38 o 
  10   2   3      808.65      757.25      7.13 o 
  11   2   3     1896.26     1802.92     14.18 o 
  12   2   3      136.38      107.35      4.09 o 
  13   2   3       23.51       13.80      2.70 o 
  14   2   3       63.14       55.11      5.43 o 
  15   2   3       49.45       52.21      6.17 o 
  16   2   3       16.48       11.74      4.50 o 
  17   2   3       68.98       82.33      7.33 o 
   0   3   3     1665.08     1570.31     15.51 o 
   1   3   3     1481.02     1268.80      7.91 o 
   2   3   3    11520.23    11271.69     55.95 o 
   3   3   3      243.93      197.84      2.17 o 
   4   3   3     1606.64     1688.10      9.80 o 
   5   3   3    10380.25    10664.54     50.17 o 
   6   3   3     6393.14     7043.88     33.62 o 
   7   3   3       20.76       31.41      1.37 o 
   8   3   3      100.52      124.20      2.39 o 
   9   3   3      151.41      142.36      2.83 o 
  10   3   3       19.90       18.25      1.91 o 
  11   3   3      180.34      169.91      4.22 o 
  12   3   3      191.23      157.74      4.67 o 
  13   3   3      126.97      114.23      5.00 o 
  14   3   3       20.64       21.78      4.57 o 
  15   3   3      225.01      228.10     10.18 o 
  16   3   3      469.80      522.85     14.46 o 
  17   3   3        3.54       11.82      4.61 o 
   0   4   3     2548.78     2532.16     21.03 o 
   1   4   3     1881.78     1975.32     11.26 o 
   2   4   3     5717.04     6149.60     30.87 o 
   3   4   3      580.07      594.08      4.59 o 
   4   4   3      272.38      265.28      2.95 o 
   5   4   3      776.24      894.51      6.23 o 
   6   4   3      197.19      241.08      3.10 o 
   7   4   3       66.27       57.00      1.66 o 
   8   4   3      456.61      432.26      5.03 o 
   9   4   3      104.56      100.96      2.62 o 
  10   4   3     3896.45     3775.81     22.63 o 
  11   4   3      829.31      790.14      9.09 o 
  12   4   3      298.85      297.43      6.14 o 
  13   4   3      202.42      202.89      6.64 o 
  14   4   3       45.24       38.22      6.00 o 
  15   4   3      341.19      376.20     12.39 o 
  16   4   3      480.56      523.49     19.25 o 
  17   4   3      166.89      190.50     12.02 o 
   0   5   3     3745.05     3958.81     30.72 o 
   1   5   3     1275.64     1185.06      7.52 o 
   2   5   3     2548.40     2563.69     17.14 o 
   3   5   3     1002.53     1117.15      7.50 o 
   4   5   3       63.39       46.74      1.47 o 
   5   5   3      561.34      685.74      5.60 o 
   6   5   3      566.62      631.73      4.89 o 
   7   5   3       70.89       59.67      1.84 o 
   8   5   3       12.49       10.33      1.27 o 
   9   5   3      576.75      520.44      5.69 o 
  10   5   3     5076.72     4855.66     30.00 o 
  11   5   3      382.92      403.84      6.64 o 
  12   5   3      559.45      511.96      8.06 o 
  13   5   3       88.41       79.21      5.56 o 
  14   5   3       43.40       43.96      5.46 o 
  15   5   3       43.90       55.09      6.18 o 
  16   5   3      163.83      177.75     10.49 o 
  17   5   3      111.18      136.31      8.16 o 
   0   6   3        3.84       20.14      1.88 o 
   1   6   3     3016.95     3246.03     17.21 o 
   2   6   3     1588.69     1503.62      9.28 o 
   3   6   3     2068.88     2186.58     12.41 o 
   4   6   3     1582.29     1700.12     10.47 o 
   5   6   3     1042.25     1057.62      6.87 o 
   6   6   3     1969.65     2040.56     11.25 o 
   7   6   3      557.88      587.27      5.15 o 
   8   6   3      726.84      726.03      6.46 o 
   9   6   3     1324.10     1256.58     10.62 o 
  10   6   3      284.49      258.75      5.08 o 
  11   6   3      305.88      296.78      6.01 o 
  12   6   3      377.13      351.60      6.95 o 
  13   6   3       93.05       84.51      6.26 o 
  14   6   3        4.56        7.38      4.30 o 
  15   6   3      422.27      451.00     13.35 o 
  16   6   3       45.28       75.27      7.86 o 
  17   6   3      121.32      110.48      7.35 o 
   0   7   3     4147.77     4632.01     39.06 o 
   1   7   3     2205.52     2444.71     13.99 o 
   2   7   3      443.46      612.11      5.16 o 
   3   7   3      148.40      141.11      2.33 o 
   4   7   3     1219.44     1360.24      8.10 o 
   5   7   3     2691.39     2939.78     14.76 o 
   6   7   3     1247.65     1304.55      8.26 o 
   7   7   3      149.82      163.92      2.92 o 
   8   7   3      504.65      496.82      6.08 o 
   9   7   3      417.64      431.74      6.20 o 
  10   7   3       92.50       77.23      3.33 o 
  11   7   3      111.49      114.00      4.23 o 
  12   7   3       83.47       66.97      3.92 o 
  13   7   3      198.64      185.06      8.98 o 
  14   7   3       26.77       18.30      5.18 o 
  15   7   3       48.85       68.84      6.56 o 
  16   7   3       28.71       19.00      5.44 o 
   0   8   3     2650.86     2583.17     19.28 o 
   1   8   3     1016.92     1028.82      6.74 o 
   2   8   3     3588.33     3744.40     17.80 o 
   3   8   3      200.11      225.15      2.94 o 
   4   8   3     1608.20     1651.16      9.33 o 
   5   8   3     4280.33     4308.83     20.14 o 
   6   8   3      293.31      363.92      4.08 o 
   7   8   3     1376.34     1469.49     10.22 o 
   8   8   3     1150.54     1082.65     10.02 o 
   9   8   3      623.45      605.88      7.68 o 
  10   8   3     1015.74      942.00     10.78 o 
  11   8   3      239.91      215.36      5.71 o 
  12   8   3      113.49      103.20      6.57 o 
  13   8   3      135.77      131.10      7.94 o 
  14   8   3      136.02      150.52      7.88 o 
  15   8   3      273.45      307.81     10.77 o 
  16   8   3       95.46       86.97      7.20 o 
   0   9   3      840.37      995.11      8.97 o 
   1   9   3     3153.13     3303.38     15.91 o 
   2   9   3     1749.39     1749.32      9.52 o 
   3   9   3      966.79     1018.89      6.89 o 
   4   9   3      205.32      227.17      3.07 o 
   5   9   3      520.32      569.59      5.08 o 
   6   9   3       84.45       99.91      2.53 o 
   7   9   3      279.15      267.93      4.39 o 
   8   9   3      651.66      681.35      7.61 o 
   9   9   3      700.88      650.06      8.10 o 
  10   9   3       77.48       59.48      3.40 o 
  11   9   3       24.61       20.25      3.02 o 
  12   9   3       90.42       85.40      6.21 o 
  13   9   3       35.71       37.82      5.24 o 
  14   9   3       96.05       97.37      7.29 o 
  15   9   3       23.17       33.40      6.49 o 
  16   9   3       26.64       33.99      6.40 o 
   0  10   3       52.98       55.42      2.50 o 
   1  10   3      215.06      221.25      2.86 o 
   2  10   3      209.94      229.68      3.01 o 
   3  10   3      189.98      201.39      2.91 o 
   4  10   3       19.19       11.64      1.36 o 
   5  10   3      134.83      147.75      3.24 o 
   6  10   3      279.36      255.25      4.37 o 
   7  10   3      581.68      613.38      6.95 o 
   8  10   3     1261.30     1197.44     10.99 o 
   9  10   3      150.57      152.78      4.60 o 
  10  10   3       89.04       84.69      3.99 o 
  11  10   3       62.51       49.51      4.13 o 
  12  10   3       94.69       99.30      7.81 o 
  13  10   3      447.59      456.35     13.04 o 
  14  10   3       39.54       50.77      6.30 o 
  15  10   3       71.31       76.72      7.06 o 
   0  11   3      557.29      622.78      7.81 o 
   1  11   3      613.66      541.13      5.02 o 
   2  11   3      907.68      908.89      7.05 o 
   3  11   3      480.90      479.37      4.94 o 
   4  11   3      751.47      781.35      6.89 o 
   5  11   3      491.28      492.69      5.99 o 
   6  11   3     1931.17     1902.86     14.68 o 
   7  11   3       21.44       18.65      2.29 o 
   8  11   3      292.03      283.64      5.99 o 
   9  11   3       72.38       65.21      3.70 o 
  10  11   3       22.32       17.85      3.37 o 
  11  11   3        7.68       11.56      4.25 o 
  12  11   3       34.85       39.81      5.54 o 
  13  11   3      189.94      200.68      9.78 o 
  14  11   3       50.44       52.69      7.51 o 
  15  11   3      103.73      109.79     11.36 o 
   0  12   3     1087.51     1184.83     12.96 o 
   1  12   3      274.12      273.74      4.09 o 
   2  12   3      107.16       95.75      2.74 o 
   3  12   3     1845.33     1916.50     13.56 o 
   4  12   3      979.20      974.96      8.52 o 
   5  12   3     1319.71     1294.06     10.88 o 
   6  12   3      175.29      189.07      4.42 o 
   7  12   3      474.22      450.99      7.01 o 
   8  12   3      154.97      135.31      4.79 o 
   9  12   3      244.75      240.18      8.41 o 
  10  12   3       96.45      106.10      7.73 o 
  11  12   3       52.89       48.55      7.25 o 
  12  12   3       76.09       62.24      7.54 o 
  13  12   3       60.82       60.90      6.38 o 
  14  12   3       99.64       99.35      7.67 o 
   0  13   3      457.03      380.64      7.27 o 
   1  13   3     1781.18     1921.49     13.77 o 
   2  13   3      943.50      949.77      8.80 o 
   3  13   3      118.24      112.21      3.35 o 
   4  13   3     1043.02     1027.60      9.61 o 
   5  13   3      287.80      252.13      5.15 o 
   6  13   3      336.13      335.43      6.10 o 
   7  13   3       59.60       46.01      3.89 o 
   8  13   3       50.07       42.31      3.77 o 
   9  13   3      314.06      314.73      8.56 o 
  10  13   3      136.25      130.65      7.81 o 
  11  13   3       18.91       14.88      4.54 o 
  12  13   3       14.97       17.98      4.59 o 
  13  13   3       11.83       17.99      4.79 o 
  14  13   3      264.40      272.96     14.34 o 
   0  14   3       54.27       36.01      3.46 o 
   1  14   3      514.62      470.04      6.18 o 
   2  14   3      907.46      899.91      8.76 o 
   3  14   3      333.25      319.09      5.42 o 
   4  14   3      226.27      194.85      5.15 o 
   5  14   3      642.40      560.53      8.21 o 
   6  14   3      345.26      337.89      6.82 o 
   7  14   3       92.84       92.77      4.77 o 
   8  14   3        3.90        7.63      3.25 o 
   9  14   3      171.99      158.52      8.89 o 
  10  14   3      239.75      246.12     10.15 o 
  11  14   3       85.41      101.57      7.49 o 
  12  14   3       77.98       88.39      7.17 o 
  13  14   3      184.93      189.13      9.65 o 
   0  15   3       74.68       53.31      4.62 o 
   1  15   3      174.29      148.70      4.32 o 
   2  15   3      237.96      240.14      6.74 o 
   3  15   3      240.53      229.70      6.15 o 
   4  15   3      217.37      212.23      5.85 o 
   5  15   3       88.73       96.60      4.71 o 
   6  15   3       20.69       20.34      3.24 o 
   7  15   3       15.20       16.51      3.60 o 
   8  15   3       53.60       47.33      5.05 o 
   9  15   3      106.55      104.92      7.95 o 
  10  15   3      317.24      336.18     12.20 o 
  11  15   3      101.22      110.73      8.11 o 
  12  15   3      160.44      151.73      9.15 o 
   0  16   3      135.43      103.66      6.66 o 
   1  16   3      155.32      161.21      5.58 o 
   2  16   3      248.03      214.22      6.91 o 
   3  16   3       10.41       13.40      3.30 o 
   4  16   3      112.81      100.10      5.13 o 
   5  16   3       32.01       21.91      3.86 o 
   6  16   3       38.65       36.57      4.07 o 
   7  16   3      102.76       91.49      6.35 o 
   8  16   3      117.90      122.95      7.69 o 
   9  16   3      212.19      209.60      9.60 o 
  10  16   3      109.13       95.87      7.30 o 
  11  16   3      244.44      273.87     10.93 o 
   0  17   3        2.91        2.80      4.10 o 
   1  17   3       82.29       78.77      4.82 o 
   2  17   3       34.69       38.51      4.13 o 
   3  17   3      187.25      217.44     10.67 o 
   4  17   3      148.28      138.06      6.22 o 
   5  17   3      309.61      317.43      8.96 o 
   6  17   3      198.05      224.09      9.09 o 
   7  17   3       86.53       88.73      7.15 o 
   8  17   3       49.07       51.98      6.41 o 
   9  17   3       65.31       54.49      6.03 o 
  10  17   3       32.26       44.96      6.14 o 
  11  17   3       78.02       89.49      7.70 o 
   0  18   3      204.36      214.22     14.21 o 
   1  18   3       28.46       22.13      4.13 o 
   2  18   3       95.55      101.68      5.94 o 
   3  18   3       88.22       80.99      5.50 o 
   4  18   3      164.51      158.05      9.29 o 
   5  18   3       12.63       18.38      4.24 o 
   6  18   3       61.37       69.05      7.13 o 
   7  18   3       67.15       86.66      7.58 o 
   8  18   3       86.29       78.04      8.41 o 
   9  18   3      235.04      225.82     11.70 o 
   0  19   3       96.81      103.12     11.41 o 
   1  19   3       81.61       86.33      6.55 o 
   2  19   3        1.86        7.00      3.53 o 
   3  19   3       20.80       30.60      4.64 o 
   4  19   3       36.46       38.47      5.41 o 
   5  19   3       22.26       17.29      6.58 o 
   6  19   3      210.73      223.01     10.35 o 
   7  19   3      222.47      246.81     10.84 o 
   8  19   3      345.70      387.05     18.22 o 
   0  20   3       62.79       92.61      9.68 o 
   1  20   3      179.70      174.41      8.50 o 
   2  20   3        9.18       19.97      4.66 o 
   3  20   3       39.92       50.67      5.74 o 
   4  20   3      136.26      141.93      8.93 o 
   5  20   3       75.93       98.52      7.60 o 
   6  20   3       20.25       29.40      5.21 o 
   0  21   3       38.21       28.21      8.73 o 
   1  21   3       55.25       51.66      7.79 o 
   2  21   3       57.53       39.40      7.11 o 
   3  21   3       82.74       90.58      9.80 o 
   4  21   3       36.64       37.85     10.47 o 
   0   0   4     1727.79     1691.36     17.84 o 
   1   0   4      803.66      793.95      8.11 o 
   2   0   4    14994.58    13879.07     98.53 o 
   3   0   4     2849.74     3030.30     22.99 o 
   4   0   4      175.13      241.63      3.80 o 
   5   0   4        1.45       -0.18      1.08 o 
   6   0   4      550.92      658.16      8.26 o 
   7   0   4      765.02      610.41      7.78 o 
   8   0   4      224.19      248.22      4.86 o 
   9   0   4      162.16      171.30      5.22 o 
  10   0   4      867.62      890.18     11.13 o 
  11   0   4      200.59      188.87      6.62 o 
  12   0   4      105.86      125.95      6.80 o 
  13   0   4      189.24      188.03      8.76 o 
  14   0   4       76.17       71.60      7.20 o 
  15   0   4      103.29      104.55     16.90 o 
  16   0   4      222.62      253.06     14.77 o 
  17   0   4        1.01       11.07      5.77 o 
   0   1   4       25.29       13.48      0.82 o 
   1   1   4    41911.91    40005.11    199.47 o 
   2   1   4     3033.67     2938.27     15.06 o 
   3   1   4     1515.07     1476.43      8.91 o 
   4   1   4      657.42      659.43      5.14 o 
   5   1   4     3841.58     4249.44     22.31 o 
   6   1   4     2721.78     3058.11     16.92 o 
   7   1   4      313.19      280.30      3.47 o 
   8   1   4      424.08      390.45      4.32 o 
   9   1   4     1021.56     1003.92      7.58 o 
  10   1   4      606.62      556.69      5.76 o 
  11   1   4      145.08      142.95      4.09 o 
  12   1   4      446.80      452.20      8.37 o 
  13   1   4      535.94      524.67      9.26 o 
  14   1   4      361.08      357.77      8.89 o 
  15   1   4      184.17      207.71     10.00 o 
  16   1   4      415.12      441.67     14.40 o 
  17   1   4      237.57      256.09     10.72 o 
   0   2   4    13988.86    14092.53    116.38 o 
   1   2   4    15279.79    14900.25     67.57 o 
   2   2   4      778.09      858.80      5.57 o 
   3   2   4     1662.46     1658.83     10.16 o 
   4   2   4     1148.62     1156.39      7.57 o 
   5   2   4     7972.63     8624.77     41.04 o 
   6   2   4      759.11      819.28      5.99 o 
   7   2   4      122.18      105.37      2.26 o 
   8   2   4      288.66      298.78      3.75 o 
   9   2   4       13.31       17.90      1.50 o 
  10   2   4      638.88      633.77      6.58 o 
  11   2   4      774.63      764.68      8.93 o 
  12   2   4      454.07      421.64      7.84 o 
  13   2   4      339.83      307.57      7.26 o 
  14   2   4      300.55      305.66      9.74 o 
  15   2   4      110.39      117.43      8.49 o 
  16   2   4        8.71       11.63      4.42 o 
  17   2   4       41.40       55.17      6.32 o 
   0   3   4     1380.69     1543.72     12.23 o 
   1   3   4     3616.97     3479.08     17.75 o 
   2   3   4     1827.36     1785.56     10.23 o 
   3   3   4     2150.69     2395.02     14.51 o 
   4   3   4      363.72      375.16      3.47 o 
   5   3   4     7340.68     7722.02     37.41 o 
   6   3   4      555.02      551.51      4.74 o 
   7   3   4     2126.82     2363.02     13.61 o 
   8   3   4      194.40      181.81      3.04 o 
   9   3   4      833.91      794.29      7.00 o 
  10   3   4     1235.17     1186.20      9.83 o 
  11   3   4      960.91      881.90      9.71 o 
  12   3   4      158.21      146.15      5.05 o 
  13   3   4       96.25       82.13      4.68 o 
  14   3   4      202.68      206.33     10.48 o 
  15   3   4       18.93       15.64      4.69 o 
  16   3   4        2.18       11.36      4.56 o 
  17   3   4       63.26       53.27      6.39 o 
   0   4   4      748.62      676.73      7.30 o 
   1   4   4     1269.55     1376.21      9.51 o 
   2   4   4     1840.30     1728.32     11.35 o 
   3   4   4      857.22      920.60      6.67 o 
   4   4   4     3111.52     2913.26     15.56 o 
   5   4   4     1873.21     2048.77     11.75 o 
   6   4   4      182.02      204.48      2.71 o 
   7   4   4      209.52      196.23      2.95 o 
   8   4   4      600.55      569.79      5.19 o 
   9   4   4      626.13      611.35      5.94 o 
  10   4   4     1205.83     1160.89     10.04 o 
  11   4   4      130.27      135.66      4.34 o 
  12   4   4      675.70      588.22      9.42 o 
  13   4   4      233.42      231.28      6.99 o 
  14   4   4       55.53       46.44      5.91 o 
  15   4   4      221.59      229.17     10.14 o 
  16   4   4      137.71      181.70      9.45 o 
  17   4   4       54.80       73.46      7.19 o 
   0   5   4     2045.35     2075.01     17.21 o 
   1   5   4    13312.98    13504.10     76.90 o 
   2   5   4       94.18      111.77      2.16 o 
   3   5   4     1086.25     1125.28      7.73 o 
   4   5   4      441.25      420.89      4.12 o 
   5   5   4     3096.23     3295.54     17.66 o 
   6   5   4      316.53      340.68      3.62 o 
   7   5   4      843.34      908.71      6.79 o 
   8   5   4      229.09      212.44      3.23 o 
   9   5   4      960.29      965.69      8.52 o 
  10   5   4     1402.56     1351.94     11.47 o 
  11   5   4      717.42      660.53      9.47 o 
  12   5   4      779.91      746.53     11.01 o 
  13   5   4       20.70       16.16      3.58 o 
  14   5   4      139.89      138.02      8.14 o 
  15   5   4        1.26        6.27      4.18 o 
  16   5   4      150.25      178.97      9.44 o 
  17   5   4      136.97      150.95      9.03 o 
   0   6   4      167.32      250.63      4.30 o 
   1   6   4     3228.39     3436.37     21.46 o 
   2   6   4     1391.85     1389.58      9.15 o 
   3   6   4      863.37      986.36      7.22 o 
   4   6   4      835.92      817.24      6.65 o 
   5   6   4      499.30      563.07      4.91 o 
   6   6   4     4429.15     4632.00     22.76 o 
   7   6   4      442.39      421.22      4.21 o 
   8   6   4      908.40      899.84      7.68 o 
   9   6   4       43.78       36.26      2.25 o 
  10   6   4      424.60      419.88      6.37 o 
  11   6   4      133.02      157.38      5.27 o 
  12   6   4      920.11      894.86     12.58 o 
  13   6   4       36.04       28.34      4.22 o 
  14   6   4       16.01       19.16      4.87 o 
  15   6   4       80.69       75.77      6.97 o 
  16   6   4      457.30      530.11     19.03 o 
   0   7   4      498.87      591.91     11.08 o 
   1   7   4    12644.62    13225.14     82.70 o 
   2   7   4     4246.83     4565.38     24.33 o 
   3   7   4     1198.42     1158.87      8.24 o 
   4   7   4      127.11      124.71      2.30 o 
   5   7   4      558.11      585.05      5.02 o 
   6   7   4     1794.28     1849.94     12.21 o 
   7   7   4      498.13      499.25      5.81 o 
   8   7   4      147.17      156.32      3.49 o 
   9   7   4      584.31      580.23      6.95 o 
  10   7   4      281.58      253.94      5.26 o 
  11   7   4      102.49       78.04      4.30 o 
  12   7   4      933.97      896.53     15.19 o 
  13   7   4       38.16       35.81      4.85 o 
  14   7   4        9.16       13.70      4.36 o 
  15   7   4       25.36       20.75      5.13 o 
  16   7   4       37.50       43.15      5.33 o 
   0   8   4        8.87       40.44      2.30 o 
   1   8   4      962.36     1029.24      7.19 o 
   2   8   4     1900.93     2073.29     13.23 o 
   3   8   4       78.21       66.28      1.93 o 
   4   8   4     1349.37     1475.21      8.65 o 
   5   8   4       51.80       52.89      1.62 o 
   6   8   4      348.44      338.40      4.00 o 
   7   8   4      126.60      125.55      3.11 o 
   8   8   4     1274.16     1229.33     10.89 o 
   9   8   4     1716.45     1572.39     13.34 o 
  10   8   4      677.02      629.34      9.30 o 
  11   8   4      195.10      187.33      6.17 o 
  12   8   4      143.83      130.47      7.66 o 
  13   8   4       18.62       25.20      4.71 o 
  14   8   4       54.99       44.65      6.54 o 
  15   8   4      354.13      364.13     12.69 o 
  16   8   4      219.48      255.99     10.14 o 
   0   9   4      526.38      578.24      6.53 o 
   1   9   4      183.88      244.46      3.29 o 
   2   9   4      613.76      716.11      5.87 o 
   3   9   4      543.28      571.93      4.72 o 
   4   9   4      574.05      615.06      5.87 o 
   5   9   4     3084.83     3096.32     21.85 o 
   6   9   4     1111.73     1071.41      8.81 o 
   7   9   4      355.85      325.78      4.86 o 
   8   9   4      125.20      122.53      3.45 o 
   9   9   4      254.41      219.99      4.73 o 
  10   9   4      542.86      511.69      8.97 o 
  11   9   4      116.16      110.37      5.68 o 
  12   9   4      810.30      737.56     14.65 o 
  13   9   4       10.45       10.58      4.16 o 
  14   9   4      172.47      170.20      8.43 o 
  15   9   4      113.43      111.21      7.23 o 
  16   9   4      343.08      372.45     12.73 o 
   0  10   4      123.21      141.31      3.33 o 
   1  10   4      108.59      131.88      2.41 o 
   2  10   4      345.60      353.55      3.69 o 
   3  10   4      605.86      614.37      5.90 o 
   4  10   4      375.20      335.42      4.15 o 
   5  10   4      614.94      622.03      6.22 o 
   6  10   4       27.28       16.42      1.81 o 
   7  10   4      689.40      754.53      8.36 o 
   8  10   4      419.04      409.60      5.78 o 
   9  10   4       50.82       50.75      3.23 o 
  10  10   4      366.36      321.61      7.50 o 
  11  10   4      418.31      405.15     10.13 o 
  12  10   4       38.32       32.46      4.89 o 
  13  10   4      221.80      211.68      9.29 o 
  14  10   4      102.67      106.41      8.31 o 
  15  10   4       45.33       59.65      6.30 o 
   0  11   4      384.38      376.00      5.93 o 
   1  11   4      269.46      267.54      3.98 o 
   2  11   4      561.48      591.24      5.61 o 
   3  11   4      631.40      617.64      5.94 o 
   4  11   4      248.93      262.80      4.12 o 
   5  11   4     5676.32     5499.82     30.92 o 
   6  11   4      792.32      754.02      7.92 o 
   7  11   4     1114.41     1047.80      9.87 o 
   8  11   4       93.83       85.59      3.40 o 
   9  11   4       43.30       36.28      3.47 o 
  10  11   4      352.43      327.37      8.88 o 
  11  11   4       66.98       55.39      5.80 o 
  12  11   4      123.25      129.93     11.32 o 
  13  11   4      140.31      134.85      8.25 o 
  14  11   4      348.95      351.43     14.93 o 
  15  11   4      256.30      282.39     13.77 o 
   0  12   4      234.70      252.31      5.84 o 
   1  12   4       19.11       26.35      1.85 o 
   2  12   4      309.19      323.66      4.63 o 
   3  12   4      176.30      174.47      3.69 o 
   4  12   4     1551.59     1446.98     11.47 o 
   5  12   4      225.06      222.33      4.49 o 
   6  12   4      699.18      683.31      7.61 o 
   7  12   4        7.97       12.19      2.23 o 
   8  12   4      129.52      109.58      4.49 o 
   9  12   4      804.14      841.20     13.08 o 
  10  12   4      171.13      161.11      8.10 o 
  11  12   4       26.36       21.02      4.76 o 
  12  12   4      387.95      406.15     13.17 o 
  13  12   4       33.12       59.14      6.21 o 
  14  12   4       12.44       11.33      4.69 o 
   0  13   4      804.46      793.76     11.26 o 
   1  13   4     1194.53     1108.50      9.95 o 
   2  13   4      278.00      243.93      4.42 o 
   3  13   4        5.04        8.94      1.85 o 
   4  13   4      585.95      584.58      6.91 o 
   5  13   4      389.98      364.57      5.87 o 
   6  13   4      264.81      241.36      5.26 o 
   7  13   4      175.11      176.73      5.45 o 
   8  13   4       56.93       55.70      4.26 o 
   9  13   4      107.46      115.55      6.89 o 
  10  13   4       40.67       49.84      5.96 o 
  11  13   4      104.59      120.00     10.26 o 
  12  13   4      205.84      212.09      9.79 o 
  13  13   4       82.49      101.74     11.59 o 
  14  13   4       47.78       50.47      6.29 o 
   0  14   4       32.84       21.59      3.10 o 
   1  14   4      262.76      265.78      4.87 o 
   2  14   4      108.45       82.42      3.07 o 
   3  14   4      351.18      334.43      5.44 o 
   4  14   4      211.62      224.44      4.94 o 
   5  14   4      153.54      145.71      4.40 o 
   6  14   4      233.69      222.47      5.43 o 
   7  14   4       75.53       75.19      6.01 o 
   8  14   4      309.27      324.46      9.53 o 
   9  14   4       76.59       77.95      6.42 o 
  10  14   4      344.30      336.95     11.34 o 
  11  14   4      399.46      443.55     12.88 o 
  12  14   4       16.01       15.88      4.72 o 
  13  14   4       77.31       79.35      7.17 o 
   0  15   4      987.05      889.05     12.89 o 
   1  15   4      117.69      107.20      3.61 o 
   2  15   4      731.33      667.20      8.19 o 
   3  15   4       36.69       38.46      2.96 o 
   4  15   4      858.20      857.62     10.32 o 
   5  15   4      124.57      126.96      4.65 o 
   6  15   4       14.86       11.85      3.35 o 
   7  15   4       99.28      101.71      6.42 o 
   8  15   4      259.38      269.77     10.05 o 
   9  15   4      387.90      379.62     11.72 o 
  10  15   4      257.42      292.35     11.92 o 
  11  15   4      237.10      253.07     11.66 o 
  12  15   4      234.63      281.36     13.08 o 
   0  16   4      328.70      322.40      9.19 o 
   1  16   4      590.88      609.37      9.20 o 
   2  16   4      465.94      427.14      8.20 o 
   3  16   4      777.02      774.70     15.02 o 
   4  16   4       95.43       85.49      4.70 o 
   5  16   4       18.00       18.86      4.01 o 
   6  16   4      492.32      474.95     14.89 o 
   7  16   4      140.80      127.85     11.15 o 
   8  16   4       39.17       40.33      5.37 o 
   9  16   4      323.44      338.31     11.38 o 
  10  16   4       87.80       86.49      7.11 o 
  11  16   4      173.47      186.89      9.18 o 
   0  17   4      266.63      294.14     11.10 o 
   1  17   4      284.85      265.47      7.51 o 
   2  17   4       70.22       80.56      4.80 o 
   3  17   4      248.43      221.56      9.12 o 
   4  17   4       36.39       40.09      6.01 o 
   5  17   4      228.44      235.38      8.93 o 
   6  17   4      141.86      146.11      7.57 o 
   7  17   4      487.34      543.43     13.77 o 
   8  17   4       42.03       42.51      5.93 o 
   9  17   4      128.42      140.72      8.52 o 
  10  17   4       57.15       65.62      7.22 o 
   0  18   4      131.82      145.28     10.81 o 
   1  18   4       85.92       82.29      5.71 o 
   2  18   4        0.39        4.33      4.04 o 
   3  18   4       61.09       58.95      6.01 o 
   4  18   4       49.61       39.27      5.58 o 
   5  18   4       74.90       67.38      6.49 o 
   6  18   4      122.55      118.88     14.38 o 
   7  18   4      101.49      127.32      9.19 o 
   8  18   4       59.20       72.79      8.09 o 
   9  18   4       96.78       81.53     10.25 o 
   0  19   4       72.41       75.38     12.47 o 
   1  19   4       46.15       37.64      7.28 o 
   2  19   4       75.02       76.39     11.02 o 
   3  19   4      122.39      144.92      9.23 o 
   4  19   4      130.18      129.33      9.05 o 
   5  19   4      204.04      213.45     12.51 o 
   6  19   4      322.83      326.65     16.79 o 
   7  19   4      103.17       94.54     14.99 o 
   8  19   4       70.67       87.48     14.14 o 
   0  20   4      474.81      519.80     27.63 o 
   1  20   4      108.04      124.35     10.47 o 
   2  20   4      355.46      360.29     15.92 o 
   3  20   4       10.95        9.20      6.02 o 
   4  20   4       33.75       31.41      9.57 o 
   5  20   4       19.94       25.32      8.75 o 
   6  20   4      543.15      573.36     26.00 o 
   0  21   4        0.22       15.84      7.94 o 
   1  21   4       93.43      120.38     10.13 o 
   2  21   4       59.29       53.62     10.39 o 
   3  21   4       23.09       23.57      6.39 o 
   4  21   4       99.55       96.02     10.04 o 
   1   0   5     3339.04     3419.97     26.21 o 
   2   0   5    18772.21    18936.36    133.10 o 
   3   0   5      911.72      987.81      8.69 o 
   4   0   5      973.99     1046.22      9.80 o 
   5   0   5     3152.04     3574.52     26.85 o 
   6   0   5       57.34       94.34      3.39 o 
   7   0   5      286.26      309.53      5.06 o 
   8   0   5        3.91        0.54      1.52 o 
   9   0   5     1291.08     1176.55     13.64 o 
  10   0   5      165.56      174.14      6.97 o 
  11   0   5     2123.01     2035.96     23.64 o 
  12   0   5      812.54      871.87     15.48 o 
  13   0   5       27.47       23.86      4.72 o 
  14   0   5       49.56       32.66      5.69 o 
  15   0   5      295.98      296.93     15.17 o 
  16   0   5      214.91      229.17     14.12 o 
  17   0   5       98.95       79.50      9.85 o 
   0   1   5       67.68       96.19      2.02 o 
   1   1   5    91485.35    83211.34    405.64 o 
   2   1   5      912.73      983.65      5.75 o 
   3   1   5    16434.84    16780.02     78.44 o 
   4   1   5      389.20      375.76      3.72 o 
   5   1   5     3771.46     4097.50     21.73 o 
   6   1   5      997.38     1120.44      8.14 o 
   7   1   5      295.78      301.70      3.60 o 
   8   1   5      582.61      596.37      5.68 o 
   9   1   5      153.95      149.51      3.23 o 
  10   1   5     4012.81     3775.47     24.10 o 
  11   1   5      457.03      422.51      6.49 o 
  12   1   5      556.64      511.21      8.37 o 
  13   1   5     1197.30     1221.24     14.85 o 
  14   1   5      125.88      106.05      5.77 o 
  15   1   5       92.74      105.18      9.02 o 
  16   1   5      138.79      170.00      9.97 o 
  17   1   5       92.19      115.98      8.74 o 
   0   2   5    24229.28    24094.73    151.47 o 
   1   2   5     3724.48     3786.09     17.68 o 
   2   2   5     5296.26     5624.48     25.68 o 
   3   2   5     1083.11     1057.22      7.02 o 
   4   2   5     2492.15     2543.66     14.45 o 
   5   2   5     5898.99     6212.00     32.04 o 
   6   2   5      480.35      479.51      4.77 o 
   7   2   5      982.00     1013.65      7.36 o 
   8   2   5      265.66      223.85      3.41 o 
   9   2   5      122.18      138.61      3.19 o 
  10   2   5     1415.43     1425.22     11.78 o 
  11   2   5       50.70       55.87      3.27 o 
  12   2   5      122.42      109.58      4.53 o 
  13   2   5       32.52       28.69      3.62 o 
  14   2   5       12.15        7.31      3.62 o 
  15   2   5      365.48      393.30     12.06 o 
  16   2   5      384.45      424.79     12.86 o 
  17   2   5       27.04       46.69      7.95 o 
   0   3   5     3197.61     3012.98     20.28 o 
   1   3   5     8917.78     9414.63     43.28 o 
   2   3   5     3776.91     3862.57     22.30 o 
   3   3   5      483.21      497.17      4.51 o 
   4   3   5      769.46      901.24      6.64 o 
   5   3   5    10424.68    10973.69     54.83 o 
   6   3   5       26.12       33.08      1.35 o 
   7   3   5     1127.39     1098.33      7.60 o 
   8   3   5      121.39      136.50      2.77 o 
   9   3   5     1094.28     1134.45      9.37 o 
  10   3   5      478.54      406.33      5.87 o 
  11   3   5      568.74      519.38      7.39 o 
  12   3   5      412.27      390.88      7.54 o 
  13   3   5       13.90       15.20      3.23 o 
  14   3   5        9.10       11.65      3.70 o 
  15   3   5      477.13      522.40     14.07 o 
  16   3   5      751.36      847.51     18.19 o 
  17   3   5       31.92       34.75      7.74 o 
   0   4   5      491.05      471.41      6.25 o 
   1   4   5     1057.95     1010.72      6.72 o 
   2   4   5     1569.86     1740.16     11.08 o 
   3   4   5     1271.69     1330.83      9.20 o 
   4   4   5       18.30       16.27      1.22 o 
   5   4   5     1526.68     1516.85      9.81 o 
   6   4   5      157.10      174.25      2.77 o 
   7   4   5       59.19       55.90      1.72 o 
   8   4   5      447.56      470.30      5.06 o 
   9   4   5      286.11      233.78      4.61 o 
  10   4   5      994.81     1000.49      9.90 o 
  11   4   5      978.98      889.88     10.24 o 
  12   4   5      197.29      186.53      5.77 o 
  13   4   5       78.39       69.81      4.55 o 
  14   4   5       97.89      101.30      6.17 o 
  15   4   5      229.33      234.70     10.09 o 
  16   4   5      148.10      168.78      9.61 o 
  17   4   5      148.71      171.78     12.10 o 
   0   5   5        1.13        1.58      1.06 o 
   1   5   5     1286.26     1282.63      8.35 o 
   2   5   5      964.77     1026.85      7.27 o 
   3   5   5     3743.64     4033.46     22.88 o 
   4   5   5     1672.93     1739.38     13.59 o 
   5   5   5     1001.78      991.99      7.26 o 
   6   5   5      737.40      783.06      5.91 o 
   7   5   5       72.48       66.25      2.17 o 
   8   5   5      206.70      198.97      3.78 o 
   9   5   5      417.36      414.41      5.93 o 
  10   5   5      157.13      155.12      4.40 o 
  11   5   5      170.22      144.05      4.65 o 
  12   5   5      221.53      216.19      6.39 o 
  13   5   5       50.12       47.55      4.43 o 
  14   5   5      172.28      170.66      7.56 o 
  15   5   5      109.70      111.88      7.81 o 
  16   5   5       82.23       99.05      7.94 o 
  17   5   5       91.52      101.03     10.05 o 
   0   6   5     2066.84     2132.72     26.39 o 
   1   6   5       84.67       92.08      1.89 o 
   2   6   5     2955.33     2944.53     17.38 o 
   3   6   5     1214.39     1323.99      9.11 o 
   4   6   5     3165.46     3368.94     20.75 o 
   5   6   5       47.17       50.46      1.98 o 
   6   6   5      823.80      801.02      6.28 o 
   7   6   5      228.36      250.97      3.63 o 
   8   6   5      106.28       94.51      3.05 o 
   9   6   5      690.94      707.96      8.37 o 
  10   6   5      153.62      168.22      4.64 o 
  11   6   5       61.25       66.31      3.89 o 
  12   6   5      882.81      886.36     12.75 o 
  13   6   5      271.82      264.17      9.59 o 
  14   6   5      207.95      214.54     11.93 o 
  15   6   5      215.50      230.99     11.06 o 
  16   6   5      204.42      228.70     10.15 o 
   0   7   5      433.37      510.90      6.59 o 
   1   7   5     1061.23      951.65      7.60 o 
   2   7   5     1908.40     1846.41     12.51 o 
   3   7   5     2935.05     2979.87     17.70 o 
   4   7   5      856.72      893.25      7.13 o 
   5   7   5       98.58      104.17      2.25 o 
   6   7   5      571.14      564.03      5.16 o 
   7   7   5      331.25      302.41      4.65 o 
   8   7   5     1094.99      998.59     10.07 o 
   9   7   5     2608.35     2494.97     19.91 o 
  10   7   5       99.73       72.98      3.52 o 
  11   7   5      820.70      815.52     11.13 o 
  12   7   5      898.30      882.98     13.44 o 
  13   7   5       31.27       32.41      4.32 o 
  14   7   5      109.65      107.97     10.52 o 
  15   7   5      320.36      360.19     12.27 o 
  16   7   5      370.13      372.48     16.84 o 
   0   8   5      570.22      590.47      7.53 o 
   1   8   5     1306.93     1324.07     10.80 o 
   2   8   5      492.56      425.01      4.88 o 
   3   8   5       26.83       24.91      1.52 o 
   4   8   5     1807.17     1825.99     11.26 o 
   5   8   5      754.29      801.72      6.54 o 
   6   8   5      123.45       99.92      2.81 o 
   7   8   5      469.09      424.81      5.78 o 
   8   8   5      725.25      740.44      8.79 o 
   9   8   5       13.30       11.44      2.27 o 
  10   8   5      166.96      157.83      4.85 o 
  11   8   5      311.72      298.87      7.44 o 
  12   8   5       64.96       64.13      5.13 o 
  13   8   5       42.56       33.94      5.54 o 
  14   8   5       60.90       44.48      5.75 o 
  15   8   5       72.14       66.35      6.44 o 
  16   8   5      305.31      345.94     16.79 o 
   0   9   5      552.32      602.31      8.08 o 
   1   9   5     1757.80     1846.19     11.93 o 
   2   9   5     1114.82     1134.89      7.71 o 
   3   9   5        0.49        0.92      1.10 o 
   4   9   5      532.65      494.23      4.97 o 
   5   9   5      979.47      967.15      7.98 o 
   6   9   5      102.28      101.85      3.19 o 
   7   9   5     2327.50     2331.05     17.25 o 
   8   9   5      160.37      157.13      4.27 o 
   9   9   5     1233.58     1163.81     12.16 o 
  10   9   5      280.20      297.26      6.75 o 
  11   9   5     1052.01     1070.89     15.35 o 
  12   9   5      178.40      170.66      7.21 o 
  13   9   5      540.10      529.97     13.76 o 
  14   9   5      139.59      135.26     10.46 o 
  15   9   5       60.24       57.83      7.43 o 
   0  10   5      201.22      202.59      4.49 o 
   1  10   5       24.55       21.69      1.44 o 
   2  10   5      113.07      121.30      2.44 o 
   3  10   5      178.00      171.17      3.19 o 
   4  10   5     1044.89     1024.08      8.36 o 
   5  10   5      611.24      627.23      7.14 o 
   6  10   5       15.92       13.71      1.96 o 
   7  10   5     1518.12     1428.19     12.68 o 
   8  10   5      451.83      443.37      6.67 o 
   9  10   5      118.92      109.98      4.24 o 
  10  10   5       52.89       59.13      4.40 o 
  11  10   5      283.99      274.80      8.95 o 
  12  10   5       77.24       64.23      5.35 o 
  13  10   5      193.92      199.55      8.59 o 
  14  10   5       49.90       62.98      5.98 o 
  15  10   5       70.70       81.10      9.86 o 
   0  11   5      111.13      126.59      3.84 o 
   1  11   5     1243.85     1195.00      8.64 o 
   2  11   5     3383.03     3491.42     20.09 o 
   3  11   5       40.02       40.66      2.07 o 
   4  11   5     1023.98      943.09      8.25 o 
   5  11   5     1515.77     1540.17     12.09 o 
   6  11   5     2379.29     2337.01     17.18 o 
   7  11   5     2178.76     2196.89     16.73 o 
   8  11   5      530.52      499.84      7.17 o 
   9  11   5      203.89      203.75      5.99 o 
  10  11   5      132.56      144.44      6.13 o 
  11  11   5       55.06       57.73      4.62 o 
  12  11   5       11.85       12.05      4.23 o 
  13  11   5       44.60       49.99      5.93 o 
  14  11   5      104.89      122.69     10.59 o 
  15  11   5       95.00       99.50     11.91 o 
   0  12   5      453.44      446.09      7.14 o 
   1  12   5     2236.14     2254.98     14.60 o 
   2  12   5      533.89      536.27      5.90 o 
   3  12   5     1903.92     1947.74     14.14 o 
   4  12   5     1566.84     1560.96     12.35 o 
   5  12   5      761.35      717.83      8.68 o 
   6  12   5      287.18      292.88      5.77 o 
   7  12   5      154.34      176.02      4.89 o 
   8  12   5      246.36      227.50      5.90 o 
   9  12   5       10.07        5.97      3.27 o 
  10  12   5      369.13      381.91      9.58 o 
  11  12   5        6.72        2.11      4.04 o 
  12  12   5      100.43      102.74      7.17 o 
  13  12   5      195.55      207.04     10.79 o 
  14  12   5       19.81       17.69      7.13 o 
   0  13   5       82.73       78.38      3.89 o 
   1  13   5      111.10       85.18      2.83 o 
   2  13   5       17.48       29.64      2.11 o 
   3  13   5      472.64      436.56      5.67 o 
   4  13   5      463.40      426.95      6.19 o 
   5  13   5       76.17       70.13      3.44 o 
   6  13   5      577.55      586.74      8.36 o 
   7  13   5      327.12      309.68      6.69 o 
   8  13   5      276.30      257.39      7.31 o 
   9  13   5       82.97       80.94      5.70 o 
  10  13   5      124.32      119.96      7.15 o 
  11  13   5       77.36       76.55      6.61 o 
  12  13   5      115.31      116.96      8.42 o 
  13  13   5       76.91       77.22      9.37 o 
   0  14   5       46.91       70.63      4.04 o 
   1  14   5      391.81      388.35      5.59 o 
   2  14   5       24.97       18.00      2.11 o 
   3  14   5        4.46        0.99      1.89 o 
   4  14   5      259.08      263.75      5.73 o 
   5  14   5      114.80       96.32      4.09 o 
   6  14   5      325.15      318.48      8.54 o 
   7  14   5      117.79      112.37      5.16 o 
   8  14   5      454.81      426.21      9.48 o 
   9  14   5       50.33       56.75      6.80 o 
  10  14   5       94.16       97.44      7.04 o 
  11  14   5       46.33       48.80      6.41 o 
  12  14   5      170.45      169.66     11.78 o 
  13  14   5       21.06       18.58      7.26 o 
   0  15   5       14.12       11.90      3.01 o 
   1  15   5      404.98      393.57      6.01 o 
   2  15   5      332.39      321.71      5.98 o 
   3  15   5      132.97      127.13      4.51 o 
   4  15   5      127.62      117.04      4.64 o 
   5  15   5       71.40       60.69      4.02 o 
   6  15   5        4.91        8.47      2.97 o 
   7  15   5      277.91      287.24      8.12 o 
   8  15   5      288.03      309.52     12.24 o 
   9  15   5       23.26       23.96      5.13 o 
  10  15   5        5.63        4.28      4.73 o 
  11  15   5      185.83      191.65     12.22 o 
  12  15   5        7.79       21.39      6.75 o 
   0  16   5      323.25      349.52     10.81 o 
   1  16   5       75.77       95.08      4.09 o 
   2  16   5      343.39      329.92      7.24 o 
   3  16   5      499.45      503.34      9.04 o 
   4  16   5      159.91      159.44      6.09 o 
   5  16   5        7.53        4.91      3.29 o 
   6  16   5      243.01      256.75      8.70 o 
   7  16   5      120.95      126.50      6.92 o 
   8  16   5      157.35      153.21     11.31 o 
   9  16   5      399.75      394.44     15.97 o 
  10  16   5       25.42       18.62      6.04 o 
  11  16   5        0.69        1.29      5.54 o 
   0  17   5        6.09        2.12      6.51 o 
   1  17   5       99.87       92.01      7.05 o 
   2  17   5      162.65      164.19      9.08 o 
   3  17   5      156.18      170.37      7.99 o 
   4  17   5      121.62      114.53      7.92 o 
   5  17   5      196.97      203.14     10.62 o 
   6  17   5      415.99      414.65     14.29 o 
   7  17   5       30.56       23.29      6.44 o 
   8  17   5      152.20      175.13     11.71 o 
   9  17   5        7.35       14.36      5.84 o 
  10  17   5        8.13       19.24      6.64 o 
   0  18   5       16.04       25.21     11.46 o 
   1  18   5       19.13       14.32      6.05 o 
   2  18   5      250.24      245.85     12.84 o 
   3  18   5      174.79      169.22     11.29 o 
   4  18   5       18.32       19.06      8.43 o 
   5  18   5       58.51       69.30      8.77 o 
   6  18   5      192.63      194.82     12.15 o 
   7  18   5        2.05        0.55      5.88 o 
   8  18   5       73.10       71.65     10.71 o 
   9  18   5       38.22       46.94      8.29 o 
   0  19   5       61.49       57.20     12.18 o 
   1  19   5      463.69      504.71     17.62 o 
   2  19   5       11.19       12.95      6.17 o 
   3  19   5      146.69      153.70     11.15 o 
   4  19   5       15.23       13.42      6.81 o 
   5  19   5       50.34       48.11      8.02 o 
   6  19   5      101.41       90.31     10.12 o 
   7  19   5       76.26       76.74     15.25 o 
   8  19   5      239.06      259.81     17.46 o 
   0  20   5      142.01      164.48     18.39 o 
   1  20   5       36.21       32.33      7.33 o 
   2  20   5        5.97        9.83      6.37 o 
   3  20   5      120.86      126.92     12.32 o 
   4  20   5       75.84       59.97      8.56 o 
   5  20   5        5.06        3.14      5.71 o 
   6  20   5      142.57      134.26     12.47 o 
   0  21   5      178.18      175.87     18.17 o 
   1  21   5      186.90      216.60     13.53 o 
   2  21   5      159.64      146.92     11.68 o 
   3  21   5       14.45        8.24      6.34 o 
   0   0   6    15060.34    14971.06    145.78 o 
   1   0   6      255.47      257.82      3.96 o 
   2   0   6    11052.97    11368.52     72.59 o 
   3   0   6      536.82      567.62      5.87 o 
   4   0   6     1990.23     2364.24     18.00 o 
   5   0   6     2419.58     2695.18     21.70 o 
   6   0   6        5.02        4.92      1.42 o 
   7   0   6       14.83       19.16      2.21 o 
   8   0   6      343.02      333.73      5.93 o 
   9   0   6     2926.20     2731.97     26.13 o 
  10   0   6      180.66      162.57      5.51 o 
  11   0   6      339.01      286.58      7.89 o 
  12   0   6       52.56       42.53      4.59 o 
  13   0   6       33.15       21.59      5.22 o 
  14   0   6     1154.79     1166.59     23.20 o 
  15   0   6       28.84       26.91      6.39 o 
  16   0   6        2.97       14.93      8.25 o 
  17   0   6       56.63       47.58     11.30 o 
   0   1   6     3388.61     3366.30     22.54 o 
   1   1   6    11242.33    11301.29     53.06 o 
   2   1   6      449.18      463.31      3.83 o 
   3   1   6     2574.47     2659.32     13.34 o 
   4   1   6     2423.64     2479.79     13.19 o 
   5   1   6     4647.76     5115.37     26.85 o 
   6   1   6     1222.06     1297.37      9.10 o 
   7   1   6      925.52      871.79      7.11 o 
   8   1   6      887.20      861.11      7.29 o 
   9   1   6      210.55      213.72      3.73 o 
  10   1   6     1909.95     1763.78     13.95 o 
  11   1   6      114.68      116.88      3.93 o 
  12   1   6      762.11      752.62      9.72 o 
  13   1   6      114.10      111.67      5.14 o 
  14   1   6      318.87      344.40      9.15 o 
  15   1   6      460.70      483.88     13.28 o 
  16   1   6      382.02      435.94     16.54 o 
  17   1   6      103.89       99.23      9.85 o 
   0   2   6        0.63       -1.58      0.79 o 
   1   2   6     1862.18     1856.38     10.54 o 
   2   2   6     6385.48     6986.70     30.97 o 
   3   2   6     1610.24     1747.64     10.41 o 
   4   2   6     2918.67     2883.62     16.17 o 
   5   2   6     2258.24     2443.76     13.96 o 
   6   2   6      943.72     1021.00      7.92 o 
   7   2   6     1581.15     1658.02     11.03 o 
   8   2   6      654.63      651.45      6.37 o 
   9   2   6      370.96      373.33      4.93 o 
  10   2   6      431.18      360.79      5.65 o 
  11   2   6      323.90      289.59      5.55 o 
  12   2   6      250.62      232.44      5.49 o 
  13   2   6      862.15      879.63     12.50 o 
  14   2   6       29.98       22.06      4.02 o 
  15   2   6       93.66       92.47      6.14 o 
  16   2   6       69.16       84.47      9.03 o 
  17   2   6       31.51       27.93      6.98 o 
   0   3   6      589.81      548.99      5.30 o 
   1   3   6     1772.28     1935.62     10.33 o 
   2   3   6     1252.93     1293.28      7.59 o 
   3   3   6      260.57      276.67      2.85 o 
   4   3   6    10186.67    10665.71     53.49 o 
   5   3   6      334.22      418.03      4.29 o 
   6   3   6      674.51      714.73      6.67 o 
   7   3   6     2046.35     2133.27     13.19 o 
   8   3   6      279.33      312.80      4.21 o 
   9   3   6     1883.88     1774.86     13.09 o 
  10   3   6      306.16      312.96      5.35 o 
  11   3   6       72.14       83.79      3.53 o 
  12   3   6        6.23        9.66      2.48 o 
  13   3   6      163.14      169.11      6.13 o 
  14   3   6      305.13      312.18      8.88 o 
  15   3   6      603.75      626.19     12.86 o 
  16   3   6      411.50      416.34     16.47 o 
  17   3   6        0.85        4.73      5.90 o 
   0   4   6       87.32       95.65      2.33 o 
   1   4   6      250.88      291.08      3.22 o 
   2   4   6     2177.79     2061.17     11.37 o 
   3   4   6     3862.17     4245.03     23.34 o 
   4   4   6      725.60      836.11      6.61 o 
   5   4   6      970.25     1011.81      8.04 o 
   6   4   6       66.40       86.24      2.60 o 
   7   4   6       19.10       34.25      1.69 o 
   8   4   6     2114.16     2028.18     13.10 o 
   9   4   6     2541.45     2353.81     16.98 o 
  10   4   6      195.67      163.06      4.13 o 
  11   4   6      328.09      316.12      6.08 o 
  12   4   6      194.92      197.61      5.72 o 
  13   4   6      106.99      110.46      5.37 o 
  14   4   6       25.91       23.84      4.07 o 
  15   4   6      741.01      778.48     21.81 o 
  16   4   6      180.55      197.37     12.96 o 
  17   4   6       66.22       73.99     11.14 o 
   0   5   6     2351.92     2382.17     19.24 o 
   1   5   6      316.54      395.36      3.56 o 
   2   5   6      828.27      814.95      6.07 o 
   3   5   6      371.11      375.26      4.70 o 
   4   5   6     3585.59     3842.88     24.55 o 
   5   5   6     1403.15     1573.28     11.37 o 
   6   5   6     1645.79     1757.58     11.45 o 
   7   5   6      766.70      778.31      6.73 o 
   8   5   6      253.00      274.32      4.60 o 
   9   5   6      157.77      138.74      3.74 o 
  10   5   6      739.29      660.81      8.21 o 
  11   5   6       76.62       64.65      3.47 o 
  12   5   6      285.80      280.97      6.83 o 
  13   5   6      179.13      170.52      6.53 o 
  14   5   6      138.86      129.74      6.70 o 
  15   5   6       48.18       44.89     15.30 o 
  16   5   6      136.78      147.44     12.99 o 
   0   6   6       35.45       46.59      2.19 o 
   1   6   6      766.08      873.72      6.48 o 
   2   6   6     1101.08     1146.50      9.41 o 
   3   6   6     3401.28     3594.03     22.51 o 
   4   6   6      921.19      918.61      7.91 o 
   5   6   6      499.95      492.91      6.30 o 
   6   6   6       21.52       20.85      1.57 o 
   7   6   6      291.42      352.11      4.50 o 
   8   6   6      315.27      322.80      5.57 o 
   9   6   6      246.61      214.33      5.06 o 
  10   6   6       57.54       86.09      3.61 o 
  11   6   6       33.18       28.42      2.92 o 
  12   6   6      728.73      701.86     11.28 o 
  13   6   6      192.25      191.20      8.03 o 
  14   6   6       88.96       91.32      6.04 o 
  15   6   6      540.67      599.98     20.41 o 
  16   6   6       12.59       15.88      5.99 o 
   0   7   6      277.11      297.63      5.02 o 
   1   7   6      457.78      501.64      4.91 o 
   2   7   6      104.73      159.29      2.95 o 
   3   7   6       39.71       32.60      1.67 o 
   4   7   6     1542.49     1584.97     13.16 o 
   5   7   6      899.32      798.58      7.61 o 
   6   7   6      463.59      473.28      5.48 o 
   7   7   6       48.29       48.49      2.29 o 
   8   7   6     1149.90     1076.36     10.43 o 
   9   7   6      363.89      315.75      5.78 o 
  10   7   6     1909.79     1713.11     15.44 o 
  11   7   6       67.77       63.52      3.65 o 
  12   7   6      157.66      148.81      6.07 o 
  13   7   6      134.11      132.20      6.42 o 
  14   7   6      165.84      173.26     11.26 o 
  15   7   6       28.39       38.90      8.54 o 
  16   7   6       52.81       64.36      8.79 o 
   0   8   6        6.09        2.24      1.44 o 
   1   8   6     1178.14     1188.88      8.69 o 
   2   8   6       67.29       89.69      2.51 o 
   3   8   6      540.77      633.87      6.24 o 
   4   8   6     2034.97     2061.90     15.31 o 
   5   8   6      281.94      333.31      4.32 o 
   6   8   6     1310.39     1327.46     13.28 o 
   7   8   6      866.95      772.96      8.27 o 
   8   8   6      733.88      770.78      8.84 o 
   9   8   6      186.68      153.02      4.56 o 
  10   8   6       97.41       93.14      4.06 o 
  11   8   6       32.83       17.06      3.12 o 
  12   8   6      352.10      338.46      8.62 o 
  13   8   6      569.26      577.64     12.24 o 
  14   8   6      186.21      188.24     16.22 o 
  15   8   6       21.80       38.41      7.34 o 
  16   8   6      126.60      123.11     10.61 o 
   0   9   6     2037.09     2157.52     23.19 o 
   1   9   6     2892.14     3154.74     18.87 o 
   2   9   6      128.72      110.02      2.92 o 
   3   9   6      802.75      848.82      7.48 o 
   4   9   6     1448.54     1446.83     10.13 o 
   5   9   6      831.87      811.00      9.28 o 
   6   9   6     1559.91     1534.31     12.20 o 
   7   9   6      568.79      610.36      7.58 o 
   8   9   6      400.93      348.49      5.94 o 
   9   9   6       69.45       71.48      3.63 o 
  10   9   6      430.44      389.55      7.18 o 
  11   9   6       39.02       41.60      4.09 o 
  12   9   6      174.47      180.32     11.45 o 
  13   9   6       86.35       74.40      6.33 o 
  14   9   6      189.04      200.58     14.12 o 
  15   9   6       67.88       74.60      8.25 o 
   0  10   6      227.61      233.51      5.93 o 
   1  10   6     1732.03     1782.86     11.64 o 
   2  10   6       46.48       57.86      2.36 o 
   3  10   6      486.99      461.62      5.21 o 
   4  10   6      297.66      303.37      4.43 o 
   5  10   6      185.66      149.72      3.68 o 
   6  10   6      401.59      393.10      5.77 o 
   7  10   6      948.51      850.40      9.10 o 
   8  10   6      466.35      469.87      6.72 o 
   9  10   6       50.13       41.56      3.09 o 
  10  10   6      803.38      752.88     11.25 o 
  11  10   6      103.66       93.28      5.80 o 
  12  10   6      104.58       98.52      8.67 o 
  13  10   6      485.63      490.61     18.85 o 
  14  10   6       14.77       10.05      5.47 o 
  15  10   6       81.98       71.42      8.79 o 
   0  11   6       14.29       21.99      2.67 o 
   1  11   6      142.66      134.20      3.36 o 
   2  11   6      505.96      491.57      5.93 o 
   3  11   6     1257.32     1223.45     10.24 o 
   4  11   6     1387.58     1386.45     11.22 o 
   5  11   6      375.60      346.21      5.49 o 
   6  11   6     1018.29     1052.12     10.07 o 
   7  11   6      737.21      719.97      8.31 o 
   8  11   6      960.17      900.78      9.55 o 
   9  11   6      950.02      958.93     11.41 o 
  10  11   6      111.08      118.07      6.04 o 
  11  11   6       97.39       89.22      5.28 o 
  12  11   6      176.52      139.31     10.13 o 
  13  11   6      211.55      200.63     11.49 o 
  14  11   6      191.44      214.05     14.23 o 
   0  12   6      151.01      121.47      5.08 o 
   1  12   6     1266.08     1262.88     11.23 o 
   2  12   6      279.93      270.14      4.84 o 
   3  12   6     2215.66     2171.99     15.86 o 
   4  12   6      608.96      602.33      7.80 o 
   5  12   6        7.55        6.69      2.05 o 
   6  12   6       94.51       88.97      3.58 o 
   7  12   6      213.29      188.46      4.89 o 
   8  12   6      341.19      325.86      6.39 o 
   9  12   6      292.17      312.66      7.51 o 
  10  12   6      212.90      206.30      7.59 o 
  11  12   6       44.71       49.16      5.58 o 
  12  12   6       39.10       40.74      7.59 o 
  13  12   6       63.93       65.83      8.85 o 
  14  12   6      381.59      428.65     17.49 o 
   0  13   6        4.33        5.63      3.02 o 
   1  13   6      385.06      356.58      6.04 o 
   2  13   6       30.59       32.06      2.50 o 
   3  13   6      767.32      733.55      8.82 o 
   4  13   6      473.71      468.27      6.81 o 
   5  13   6      146.73      128.18      4.39 o 
   6  13   6       92.53       85.63      3.81 o 
   7  13   6     1632.28     1610.70     15.35 o 
   8  13   6       34.46       27.88      3.60 o 
   9  13   6       66.08       67.42      6.52 o 
  10  13   6      232.77      252.00      9.99 o 
  11  13   6        9.09        7.43      6.04 o 
  12  13   6      306.16      321.76     16.13 o 
  13  13   6      172.50      181.12     13.15 o 
   0  14   6      118.21      125.86      6.34 o 
   1  14   6      148.55      144.33      4.68 o 
   2  14   6      404.16      357.99      6.76 o 
   3  14   6      197.26      208.57      5.78 o 
   4  14   6       84.36       90.20      3.97 o 
   5  14   6       65.76       53.22      3.53 o 
   6  14   6       40.31       31.67      3.27 o 
   7  14   6      223.99      243.31      8.02 o 
   8  14   6      281.44      306.78      9.51 o 
   9  14   6       17.36       14.71      4.64 o 
  10  14   6      321.97      305.21     14.36 o 
  11  14   6       70.00       93.96     10.33 o 
  12  14   6       95.58      100.21     11.79 o 
  13  14   6      112.58       91.81     14.21 o 
   0  15   6       17.96       15.54      3.92 o 
   1  15   6      145.38      130.53      4.74 o 
   2  15   6      362.65      319.85      7.10 o 
   3  15   6      243.85      221.87      6.31 o 
   4  15   6      176.99      188.44      7.09 o 
   5  15   6      145.60      125.20      5.66 o 
   6  15   6      316.89      301.98      9.08 o 
   7  15   6        1.22        1.75      3.52 o 
   8  15   6      292.38      298.51     13.05 o 
   9  15   6       55.27       57.62      7.79 o 
  10  15   6       32.51       25.22      7.88 o 
  11  15   6       39.40       36.47      7.78 o 
  12  15   6      271.30      313.74     15.51 o 
   0  16   6       63.31       66.08      5.98 o 
   1  16   6        1.48        1.06      2.73 o 
   2  16   6      192.43      182.68      6.02 o 
   3  16   6      289.50      282.89      7.67 o 
   4  16   6      127.11      117.92      8.14 o 
   5  16   6      154.79      149.02      7.22 o 
   6  16   6       72.33       77.37      6.40 o 
   7  16   6       22.32       19.94      5.20 o 
   8  16   6       88.42       98.18      8.99 o 
   9  16   6      353.54      422.66     16.73 o 
  10  16   6       22.07        5.96      7.02 o 
  11  16   6       45.65       51.10      9.52 o 
   0  17   6       31.21       35.40      6.64 o 
   1  17   6      210.31      210.74      8.14 o 
   2  17   6        8.26       13.92      4.12 o 
   3  17   6       15.81        8.66      4.75 o 
   4  17   6      111.97      117.15      8.70 o 
   5  17   6       67.56       68.04      7.47 o 
   6  17   6      173.44      180.56     10.56 o 
   7  17   6      240.47      252.79     12.14 o 
   8  17   6       23.27       17.44      6.73 o 
   9  17   6       28.42       22.36      7.34 o 
  10  17   6       55.55       42.89      8.57 o 
   0  18   6        0.14        9.79      8.18 o 
   1  18   6       98.43       76.44      9.69 o 
   2  18   6      164.23      157.09     11.04 o 
   3  18   6        0.78        2.84      5.75 o 
   4  18   6      118.82      124.08      9.16 o 
   5  18   6      516.75      575.05     20.22 o 
   6  18   6       12.42       19.25      5.98 o 
   7  18   6      145.30      162.18     10.79 o 
   8  18   6       95.88      103.52     10.39 o 
   9  18   6       20.15       17.38      6.88 o 
   0  19   6      347.02      441.36     23.75 o 
   1  19   6       76.59       82.40      8.92 o 
   2  19   6       23.68       16.19      7.32 o 
   3  19   6       27.19       25.92      7.16 o 
   4  19   6      160.15      122.63     10.75 o 
   5  19   6       11.97        0.89      6.10 o 
   6  19   6      288.47      319.78     15.39 o 
   7  19   6        5.25       -0.45      7.40 o 
   0  20   6       54.18       57.70     13.94 o 
   1  20   6       84.78       75.25      9.29 o 
   2  20   6      458.19      503.82     22.71 o 
   3  20   6       91.45       75.16      9.31 o 
   4  20   6       16.31       14.51      7.10 o 
   5  20   6      178.78      190.99     14.85 o 
   6  20   6      257.39      298.56     16.39 o 
   0  21   6      361.76      421.67     25.24 o 
   1  21   6      292.33      268.99     15.04 o 
   2  21   6      124.97      116.30     11.19 o 
   3  21   6      146.00      140.64     11.96 o 
   1   0   7     4062.85     3968.10     28.41 o 
   2   0   7      336.35      338.30      4.08 o 
   3   0   7     3701.11     3948.66     27.64 o 
   4   0   7        3.25        1.29      0.98 o 
   5   0   7     3945.66     4210.51     34.08 o 
   6   0   7      164.27      155.67      3.83 o 
   7   0   7      752.69      747.81      9.74 o 
   8   0   7      251.53      263.23      5.80 o 
   9   0   7        7.01       11.10      2.21 o 
  10   0   7      661.97      637.72     10.50 o 
  11   0   7       28.39       17.60      3.28 o 
  12   0   7      320.96      288.46      8.55 o 
  13   0   7      281.52      265.88     12.58 o 
  14   0   7      301.73      279.20     14.98 o 
  15   0   7       72.44       69.51      9.82 o 
  16   0   7       24.23       18.36     10.05 o 
  17   0   7      146.33      134.99     16.05 o 
   0   1   7      145.31      168.78      2.72 o 
   1   1   7     3988.42     4007.30     21.36 o 
   2   1   7     2321.77     2525.07     12.95 o 
   3   1   7     4068.19     4200.72     19.91 o 
   4   1   7      342.19      401.60      3.51 o 
   5   1   7      820.33      904.84      7.14 o 
   6   1   7       47.43       63.23      1.96 o 
   7   1   7      572.51      657.30      6.37 o 
   8   1   7     1260.14     1149.98      9.41 o 
   9   1   7      390.37      392.43      5.12 o 
  10   1   7      834.25      860.37      8.82 o 
  11   1   7      117.14      105.11      3.99 o 
  12   1   7      103.22       87.75      3.78 o 
  13   1   7     1220.51     1209.47     17.04 o 
  14   1   7       73.83       65.22      6.14 o 
  15   1   7      121.32      119.99      8.26 o 
  16   1   7      108.35      104.01     10.24 o 
  17   1   7      139.41      154.99     18.04 o 
   0   2   7      247.30      254.20      3.75 o 
   1   2   7      409.36      379.66      3.10 o 
   2   2   7     1066.54     1063.77      5.99 o 
   3   2   7      958.11     1008.86      5.91 o 
   4   2   7      104.35       98.14      2.06 o 
   5   2   7      774.74      773.91      6.66 o 
   6   2   7     1087.14     1131.31      8.54 o 
   7   2   7      268.10      278.54      3.98 o 
   8   2   7     1181.78     1143.04      9.80 o 
   9   2   7      109.41      138.69      3.18 o 
  10   2   7       23.73       29.74      2.31 o 
  11   2   7     1532.75     1210.97     11.69 o 
  12   2   7       17.68       20.46      2.63 o 
  13   2   7       27.91       27.23      4.55 o 
  14   2   7      126.42      118.71      7.81 o 
  15   2   7      395.63      435.01     13.32 o 
  16   2   7      334.68      373.87     28.53 o 
  17   2   7       75.65       81.40      9.35 o 
   0   3   7       60.69       58.03      1.94 o 
   1   3   7     1243.70     1127.54      6.62 o 
   2   3   7     1810.62     1903.70     10.44 o 
   3   3   7      203.88      225.32      2.62 o 
   4   3   7      447.38      473.18      4.39 o 
   5   3   7     1580.54     1791.27     11.68 o 
   6   3   7      403.69      453.86      4.97 o 
   7   3   7      353.61      344.75      4.53 o 
   8   3   7      672.06      711.73      7.28 o 
   9   3   7     1476.27     1408.61     11.32 o 
  10   3   7       56.35       62.57      2.85 o 
  11   3   7      719.34      655.37      8.31 o 
  12   3   7      279.54      257.85      5.86 o 
  13   3   7      100.18      101.79      6.36 o 
  14   3   7       20.50       13.44      4.79 o 
  15   3   7      387.76      447.65     14.59 o 
  16   3   7      106.57      103.95     10.53 o 
  17   3   7       74.24       75.55      9.41 o 
   0   4   7     2307.91     2373.15     16.30 o 
   1   4   7     1920.78     2078.21     10.71 o 
   2   4   7      299.65      299.53      2.92 o 
   3   4   7      234.22      251.82      2.93 o 
   4   4   7     4684.04     5002.12     29.09 o 
   5   4   7       37.53       41.29      1.84 o 
   6   4   7      513.11      466.92      4.88 o 
   7   4   7      184.45      174.47      3.65 o 
   8   4   7      266.68      235.03      4.39 o 
   9   4   7      915.58      888.20      8.79 o 
  10   4   7       57.71       65.89      3.04 o 
  11   4   7      141.60      115.54      3.96 o 
  12   4   7      332.97      336.89      7.00 o 
  13   4   7       88.92       91.64      6.45 o 
  14   4   7      314.84      371.32     11.98 o 
  15   4   7      794.30      868.89     20.35 o 
  16   4   7       25.56       32.69      8.07 o 
   0   5   7       42.79       50.75      2.08 o 
   1   5   7      366.19      388.29      3.50 o 
   2   5   7      903.52      955.60      6.71 o 
   3   5   7     1417.63     1622.29     11.43 o 
   4   5   7      105.48      112.51      2.82 o 
   5   5   7      392.66      391.00      4.59 o 
   6   5   7      660.00      697.39      6.99 o 
   7   5   7     1590.36     1567.25     11.79 o 
   8   5   7       31.40       24.82      2.63 o 
   9   5   7      234.61      237.16      5.39 o 
  10   5   7       71.67       44.00      2.77 o 
  11   5   7      376.68      348.51      6.33 o 
  12   5   7      148.10      144.27      6.10 o 
  13   5   7      156.16      160.04      8.43 o 
  14   5   7      181.70      200.46      9.53 o 
  15   5   7       49.23       47.33      6.51 o 
  16   5   7        9.85        3.22      6.40 o 
   0   6   7     2530.12     2472.86     28.53 o 
   1   6   7      599.72      640.68      5.33 o 
   2   6   7      576.97      633.51      5.51 o 
   3   6   7      210.15      234.19      3.55 o 
   4   6   7      720.12      684.28      7.17 o 
   5   6   7     1863.74     1840.50     13.80 o 
   6   6   7      790.26      828.45      7.16 o 
   7   6   7      508.74      505.55      7.09 o 
   8   6   7     1112.74     1115.21     10.78 o 
   9   6   7       47.05       65.09      2.99 o 
  10   6   7      387.41      400.18      6.51 o 
  11   6   7      536.53      497.75      8.21 o 
  12   6   7      208.73      195.16      7.70 o 
  13   6   7      599.29      606.92     13.94 o 
  14   6   7      506.09      519.61     14.11 o 
  15   6   7      218.98      226.88     17.77 o 
  16   6   7       45.59       59.56      8.68 o 
   0   7   7      736.19      835.40      9.30 o 
   1   7   7      535.88      638.44      5.87 o 
   2   7   7     2500.50     2545.99     15.95 o 
   3   7   7      368.96      367.81      4.55 o 
   4   7   7       68.83       77.57      2.45 o 
   5   7   7     1619.74     1637.07     12.83 o 
   6   7   7       60.52       51.90      2.71 o 
   7   7   7      626.00      569.75      7.08 o 
   8   7   7      298.98      287.60      5.11 o 
   9   7   7      378.18      325.63      6.19 o 
  10   7   7      133.81      148.56      4.68 o 
  11   7   7       86.33       80.97      4.53 o 
  12   7   7      877.07      799.52     14.63 o 
  13   7   7      137.31      157.75      9.17 o 
  14   7   7       30.53       21.76      5.61 o 
  15   7   7       13.93       24.81      7.77 o 
  16   7   7        1.83        5.63      6.21 o 
   0   8   7       64.81       57.59      2.79 o 
   1   8   7      353.32      343.25      4.08 o 
   2   8   7       87.70       67.59      2.30 o 
   3   8   7     1269.76     1326.72     11.86 o 
   4   8   7      259.09      261.76      4.13 o 
   5   8   7       57.97       70.44      2.84 o 
   6   8   7     1322.08     1316.82     11.82 o 
   7   8   7      259.95      239.63      5.19 o 
   8   8   7      563.44      514.07      7.60 o 
   9   8   7      151.97      113.01      4.59 o 
  10   8   7      497.21      476.38      8.62 o 
  11   8   7      649.99      618.97     11.30 o 
  12   8   7      114.52       95.67      6.46 o 
  13   8   7      249.32      248.01     10.70 o 
  14   8   7      201.47      184.84     10.12 o 
  15   8   7      243.83      260.54     22.58 o 
   0   9   7      546.11      612.88     10.08 o 
   1   9   7      210.95      172.52      3.21 o 
   2   9   7      305.70      380.67      5.01 o 
   3   9   7      112.83      121.60      2.95 o 
   4   9   7      729.08      723.17      7.76 o 
   5   9   7      249.85      276.88      5.12 o 
   6   9   7      429.20      420.18      6.36 o 
   7   9   7      506.92      470.93      7.30 o 
   8   9   7       35.78       40.06      2.97 o 
   9   9   7      133.12      111.73      4.57 o 
  10   9   7       74.69       83.98      4.70 o 
  11   9   7      106.76      106.47      6.56 o 
  12   9   7      183.83      147.40      9.88 o 
  13   9   7      128.45      112.34      8.39 o 
  14   9   7       54.39       71.71      9.85 o 
  15   9   7      318.06      376.48     17.06 o 
   0  10   7      176.05      121.17      3.98 o 
   1  10   7      550.14      565.23      5.72 o 
   2  10   7     1135.79     1216.63      9.84 o 
   3  10   7      145.91      149.35      3.71 o 
   4  10   7      814.71      804.67      8.46 o 
   5  10   7      777.53      779.38      9.07 o 
   6  10   7     1536.38     1521.24     13.77 o 
   7  10   7      117.90      139.77      4.74 o 
   8  10   7      123.16       87.56      3.90 o 
   9  10   7      374.08      342.19      7.18 o 
  10  10   7      151.78      136.80      5.87 o 
  11  10   7      156.98      154.24      8.10 o 
  12  10   7        7.51        6.49      4.74 o 
  13  10   7      112.14      107.64     11.84 o 
  14  10   7      206.67      232.59     18.30 o 
  15  10   7       23.12       24.71      8.33 o 
   0  11   7      941.64      951.93     12.12 o 
   1  11   7      592.04      607.24      6.88 o 
   2  11   7      218.04      218.18      4.47 o 
   3  11   7     1027.51      922.59      8.97 o 
   4  11   7      259.70      256.61      5.76 o 
   5  11   7      456.15      410.11      6.84 o 
   6  11   7     1260.02     1290.55     13.21 o 
   7  11   7      642.15      687.67      9.20 o 
   8  11   7      547.14      554.61      8.40 o 
   9  11   7       77.06       65.09      4.04 o 
  10  11   7      110.70      104.10      6.67 o 
  11  11   7       88.06       84.57      6.75 o 
  12  11   7       83.44       84.24      6.95 o 
  13  11   7        8.39       13.35      5.94 o 
  14  11   7       53.89       63.51     13.15 o 
   0  12   7       90.35      118.88      5.99 o 
   1  12   7     1584.01     1455.63     12.93 o 
   2  12   7     1084.37     1057.25     10.20 o 
   3  12   7      416.67      471.53      6.97 o 
   4  12   7      116.22      115.37      4.22 o 
   5  12   7       28.72       22.01      2.73 o 
   6  12   7      384.78      353.31      6.98 o 
   7  12   7      454.48      423.62      7.63 o 
   8  12   7      220.57      219.59      6.16 o 
   9  12   7       46.95       39.96      4.18 o 
  10  12   7      152.95      160.34      7.60 o 
  11  12   7      202.80      200.90      8.87 o 
  12  12   7       37.09       26.08      6.09 o 
  13  12   7      400.90      430.27     15.90 o 
  14  12   7      340.45      394.61     17.41 o 
   0  13   7     1187.80     1103.88     16.46 o 
   1  13   7      182.73      198.93      5.04 o 
   2  13   7      795.32      743.45      9.35 o 
   3  13   7      287.89      294.87      6.07 o 
   4  13   7       79.40       66.44      3.67 o 
   5  13   7      721.90      654.67      9.63 o 
   6  13   7       92.02       86.26      4.51 o 
   7  13   7       97.35       87.69      4.77 o 
   8  13   7       78.33       62.74      4.79 o 
   9  13   7       13.12       15.34      4.29 o 
  10  13   7       62.24       58.60      6.19 o 
  11  13   7        7.42       14.31      5.31 o 
  12  13   7       14.68       23.47      6.95 o 
  13  13   7      164.71      165.31     12.53 o 
   0  14   7      115.55       92.20      5.82 o 
   1  14   7      725.16      676.88      9.53 o 
   2  14   7      721.49      703.20      9.59 o 
   3  14   7       79.87       66.69      3.81 o 
   4  14   7       23.59       27.06      3.22 o 
   5  14   7      147.60      145.27      5.84 o 
   6  14   7       55.02       64.23      4.34 o 
   7  14   7       15.58       11.78      3.37 o 
   8  14   7      242.03      244.51      9.48 o 
   9  14   7        7.56        7.49      4.50 o 
  10  14   7       71.15       84.90      8.74 o 
  11  14   7       27.81       16.45      6.70 o 
  12  14   7       32.01       35.38      8.11 o 
   0  15   7      178.99      153.48      7.27 o 
   1  15   7      611.68      611.18      9.43 o 
   2  15   7       89.75       68.14      4.15 o 
   3  15   7      222.66      212.05      6.38 o 
   4  15   7      313.21      327.34      7.65 o 
   5  15   7       18.75       10.88      3.31 o 
   6  15   7      109.00       95.77      5.87 o 
   7  15   7      244.44      246.17      9.77 o 
   8  15   7      324.04      326.61     10.64 o 
   9  15   7       30.39       41.62      6.60 o 
  10  15   7       75.43       70.00      8.97 o 
  11  15   7       97.37       95.63     10.35 o 
  12  15   7       38.79       30.46      8.15 o 
   0  16   7      112.71       81.62      6.87 o 
   1  16   7       20.43       10.76      3.20 o 
   2  16   7       36.94       34.05      3.77 o 
   3  16   7      319.21      299.35      8.10 o 
   4  16   7      408.18      431.31      9.91 o 
   5  16   7      212.88      218.28      9.74 o 
   6  16   7      244.46      262.68      9.30 o 
   7  16   7      347.63      341.56     14.40 o 
   8  16   7       44.87       33.30      6.64 o 
   9  16   7       48.68       55.81      7.56 o 
  10  16   7       94.96       93.13      9.97 o 
  11  16   7       14.96       13.45      7.09 o 
   0  17   7      127.27      136.08      9.78 o 
   1  17   7       57.70       52.41      4.55 o 
   2  17   7       37.33       25.29      4.07 o 
   3  17   7      129.29      119.55      6.93 o 
   4  17   7      148.72      142.39      7.38 o 
   5  17   7       84.55       84.54      6.98 o 
   6  17   7       16.01       18.72      5.56 o 
   7  17   7        6.32        6.58      5.64 o 
   8  17   7       65.39       68.47      8.41 o 
   9  17   7       42.05       32.39      7.92 o 
  10  17   7       45.75       36.70      8.38 o 
   0  18   7       89.16       74.14     11.01 o 
   1  18   7      433.61      448.79     14.68 o 
   2  18   7      110.94      101.94      9.81 o 
   3  18   7        2.85       -1.90      4.95 o 
   4  18   7        5.47       11.87      5.90 o 
   5  18   7       17.15       19.75      6.24 o 
   6  18   7       61.56       63.24      7.99 o 
   7  18   7      110.59      111.81      9.59 o 
   8  18   7       86.69       93.73     10.23 o 
   9  18   7      367.94      379.99     17.20 o 
   0  19   7       19.78       23.99     11.42 o 
   1  19   7       56.06       39.14      7.63 o 
   2  19   7      159.68      167.33     11.90 o 
   3  19   7      101.56       76.54      9.47 o 
   4  19   7      208.45      222.73     13.19 o 
   5  19   7       64.06       60.77      8.83 o 
   6  19   7       37.33       51.24      8.68 o 
   7  19   7      154.80      172.84     12.11 o 
   0  20   7       34.21       48.95     12.23 o 
   1  20   7       39.98       46.48      8.56 o 
   2  20   7       68.72       82.87      9.92 o 
   3  20   7       55.67       42.56      8.15 o 
   4  20   7       35.89       25.34      7.56 o 
   5  20   7        1.58        2.82      6.51 o 
   0  21   7      102.42      117.30     16.48 o 
   1  21   7       17.02       23.21      7.82 o 
   0   0   8     6228.46     6760.63     68.02 o 
   1   0   8     1247.25     1313.11     11.60 o 
   2   0   8     1000.60     1240.85     10.26 o 
   3   0   8        4.63        8.59      1.11 o 
   4   0   8      462.29      385.62      4.90 o 
   5   0   8      366.72      413.05      5.89 o 
   6   0   8        0.01        9.95      1.64 o 
   7   0   8      273.84      240.29      5.96 o 
   8   0   8      263.81      259.59      6.00 o 
   9   0   8       36.76       39.94      3.74 o 
  10   0   8      605.32      629.72     12.83 o 
  11   0   8        3.99       -0.15      3.20 o 
  12   0   8       13.66       11.69      4.14 o 
  13   0   8      839.72      855.11     24.61 o 
  14   0   8       77.92       78.38      9.56 o 
  15   0   8       32.96       30.19      8.36 o 
  16   0   8       52.03       52.53      9.70 o 
  17   0   8       38.85       41.25     12.09 o 
   0   1   8        0.05        1.78      0.82 o 
   1   1   8     2267.62     2451.33     14.00 o 
   2   1   8      316.56      372.23      3.21 o 
   3   1   8     2448.02     2615.09     12.71 o 
   4   1   8      112.82      114.38      1.83 o 
   5   1   8      339.88      365.02      3.86 o 
   6   1   8     1880.79     2198.19     14.00 o 
   7   1   8     1738.40     1766.72     12.73 o 
   8   1   8      930.18      904.10      8.68 o 
   9   1   8      491.80      437.96      6.63 o 
  10   1   8      489.10      435.44      7.56 o 
  11   1   8      139.92      111.04      4.57 o 
  12   1   8       66.65       58.15      3.96 o 
  13   1   8       79.10       75.85      5.38 o 
  14   1   8      203.38      205.54      9.40 o 
  15   1   8       66.13       66.87      7.05 o 
  16   1   8        8.09        5.40      5.08 o 
  17   1   8       18.99       21.37      7.67 o 
   0   2   8      740.68      808.37      7.96 o 
   1   2   8     1016.11     1048.61      6.82 o 
   2   2   8      830.84      774.72      5.26 o 
   3   2   8     3305.05     3463.93     16.66 o 
   4   2   8      850.79      899.68      6.76 o 
   5   2   8       15.42       12.53      1.13 o 
   6   2   8     1699.28     1723.51     12.10 o 
   7   2   8      561.73      662.00      6.40 o 
   8   2   8     1136.44     1063.45      9.68 o 
   9   2   8      106.23       94.97      3.71 o 
  10   2   8      306.92      285.23      5.95 o 
  11   2   8      323.98      307.37      6.42 o 
  12   2   8      480.84      446.58      8.37 o 
  13   2   8      284.76      265.84      8.16 o 
  14   2   8        9.25       12.22      4.69 o 
  15   2   8      220.45      244.67     12.66 o 
  16   2   8      389.04      408.93     14.02 o 
   0   3   8     3511.79     3782.30     25.43 o 
   1   3   8     3624.01     3876.82     18.88 o 
   2   3   8     2082.43     2154.07     10.74 o 
   3   3   8      363.02      327.66      2.93 o 
   4   3   8     1088.80     1174.78      8.00 o 
   5   3   8      120.76      138.43      2.62 o 
   6   3   8      722.11      740.15      6.79 o 
   7   3   8      627.59      601.99      6.54 o 
   8   3   8       90.80       92.79      3.01 o 
   9   3   8       77.75       74.94      3.34 o 
  10   3   8      610.24      531.12      8.09 o 
  11   3   8      511.96      434.37      7.75 o 
  12   3   8       73.04       73.69      4.51 o 
  13   3   8       64.32       61.35      5.24 o 
  14   3   8      131.42      151.53      9.03 o 
  15   3   8      125.15      117.02      8.37 o 
  16   3   8        3.50       12.76      5.64 o 
   0   4   8     9593.64    10438.48     74.78 o 
   1   4   8      718.51      828.78      5.44 o 
   2   4   8      269.70      283.97      2.84 o 
   3   4   8     5138.84     5563.83     28.24 o 
   4   4   8     1001.92     1097.85      8.40 o 
   5   4   8      646.73      579.11      6.04 o 
   6   4   8       59.41       55.04      2.18 o 
   7   4   8      185.37      204.99      3.87 o 
   8   4   8      633.08      573.96      7.43 o 
   9   4   8      996.43      968.56     10.99 o 
  10   4   8      550.67      481.58      7.94 o 
  11   4   8       23.77       18.71      2.90 o 
  12   4   8       72.73       57.52      4.30 o 
  13   4   8       46.79       49.61      5.34 o 
  14   4   8      123.03      113.31      7.86 o 
  15   4   8      178.52      175.12     11.93 o 
  16   4   8       49.77       56.33      7.60 o 
   0   5   8       42.00       60.00      2.06 o 
   1   5   8       67.02       52.04      1.38 o 
   2   5   8      470.27      490.00      4.36 o 
   3   5   8     2811.36     2776.92     21.18 o 
   4   5   8       23.07       20.42      1.32 o 
   5   5   8      141.03      125.60      2.88 o 
   6   5   8      408.70      410.00      5.23 o 
   7   5   8       16.27        9.37      1.66 o 
   8   5   8      343.44      310.00      5.87 o 
   9   5   8     1133.45     1095.03     12.24 o 
  10   5   8       47.69       31.42      2.99 o 
  11   5   8       86.93       78.57      4.16 o 
  12   5   8       52.21       50.92      4.12 o 
  13   5   8      104.50       99.30      7.09 o 
  14   5   8       37.78       42.16      5.88 o 
  15   5   8       53.91       43.94      6.39 o 
  16   5   8       31.09       31.48      8.28 o 
   0   6   8     2231.79     2327.13     25.47 o 
   1   6   8      565.38      605.47      5.43 o 
   2   6   8     1396.13     1409.76     12.11 o 
   3   6   8     1012.24     1149.62      9.14 o 
   4   6   8      300.28      255.52      4.28 o 
   5   6   8      131.46      157.64      3.57 o 
   6   6   8      205.67      206.51      3.98 o 
   7   6   8      783.03      735.33      8.20 o 
   8   6   8       15.81       29.66      2.54 o 
   9   6   8      465.72      506.30      8.05 o 
  10   6   8     2150.75     1812.98     17.22 o 
  11   6   8      218.23      218.86      6.23 o 
  12   6   8      234.83      227.70      7.42 o 
  13   6   8       63.87       76.50      6.70 o 
  14   6   8        5.50        0.36      4.70 o 
  15   6   8      192.00      204.38     12.25 o 
  16   6   8       60.36       67.46     10.33 o 
   0   7   8      581.99      626.10      7.83 o 
   1   7   8     1422.51     1555.70     12.63 o 
   2   7   8      902.21      952.36      7.58 o 
   3   7   8      637.62      652.43      6.51 o 
   4   7   8      316.69      327.70      4.53 o 
   5   7   8      405.27      434.29      6.32 o 
   6   7   8      538.28      533.74      7.22 o 
   7   7   8       22.32       14.42      2.22 o 
   8   7   8      149.81      140.77      4.47 o 
   9   7   8      275.92      270.47      6.11 o 
  10   7   8      424.68      410.82      8.31 o 
  11   7   8      624.12      632.51     10.55 o 
  12   7   8       22.39       14.78      3.85 o 
  13   7   8      243.60      263.45     13.09 o 
  14   7   8      475.76      487.80     14.63 o 
  15   7   8       33.37       25.80      6.74 o 
  16   7   8       31.18       26.65      8.41 o 
   0   8   8      217.49      210.95      4.90 o 
   1   8   8     1361.48     1436.23     11.10 o 
   2   8   8      164.06      153.81      3.20 o 
   3   8   8      622.06      720.85      7.06 o 
   4   8   8      456.06      445.42      5.92 o 
   5   8   8      411.01      436.50      6.44 o 
   6   8   8      257.36      251.10      5.48 o 
   7   8   8      682.67      662.65      9.43 o 
   8   8   8      306.55      255.50      5.60 o 
   9   8   8       24.31       17.07      2.85 o 
  10   8   8       15.53       13.93      3.07 o 
  11   8   8       52.37       45.51      4.28 o 
  12   8   8       52.11       35.45      5.14 o 
  13   8   8      188.68      169.59      9.52 o 
  14   8   8      127.64      127.77      9.37 o 
  15   8   8      120.54      130.12     12.25 o 
   0   9   8      142.58      141.73      5.94 o 
   1   9   8      483.45      485.38      5.64 o 
   2   9   8      783.86      783.90      8.76 o 
   3   9   8     1120.50     1013.52     10.83 o 
   4   9   8      590.99      542.11      6.53 o 
   5   9   8      118.70      113.97      3.80 o 
   6   9   8      742.01      747.72      8.83 o 
   7   9   8      137.17      139.19      4.49 o 
   8   9   8     1685.65     1618.88     15.26 o 
   9   9   8      172.51      148.10      5.23 o 
  10   9   8       46.91       48.80      4.13 o 
  11   9   8       97.85       83.70      5.47 o 
  12   9   8       80.26       84.57      7.48 o 
  13   9   8      222.34      246.09     11.16 o 
  14   9   8      251.23      252.00     14.80 o 
  15   9   8        9.55       22.61      8.25 o 
   0  10   8      301.59      334.24      7.17 o 
   1  10   8      447.83      436.87      5.87 o 
   2  10   8       95.89       79.37      3.06 o 
   3  10   8      295.46      284.95      4.87 o 
   4  10   8      488.01      468.84      6.42 o 
   5  10   8       93.52       84.68      3.63 o 
   6  10   8      103.16      103.74      3.98 o 
   7  10   8      401.67      377.67      6.71 o 
   8  10   8       70.78       81.38      4.01 o 
   9  10   8       12.87        8.54      2.64 o 
  10  10   8      213.26      195.52      6.84 o 
  11  10   8       79.51       79.74      6.32 o 
  12  10   8       34.96       27.12      5.32 o 
  13  10   8       13.00       11.25      5.27 o 
  14  10   8      647.52      637.92     26.60 o 
   0  11   8      541.97      533.28      9.17 o 
   1  11   8      746.66      800.81      8.40 o 
   2  11   8     1411.90     1408.31     11.64 o 
   3  11   8     1760.55     1798.43     14.33 o 
   4  11   8     1148.29     1193.20     11.74 o 
   5  11   8        0.96        1.83      2.20 o 
   6  11   8      213.27      234.62      5.78 o 
   7  11   8      197.84      173.75      5.45 o 
   8  11   8      694.01      742.89     10.00 o 
   9  11   8      542.43      521.11      8.71 o 
  10  11   8      199.53      207.20      7.41 o 
  11  11   8      136.30      132.51      7.96 o 
  12  11   8      388.08      436.18     14.05 o 
  13  11   8      173.76      186.87      9.87 o 
  14  11   8      104.97      117.78     10.26 o 
   0  12   8      137.17      161.87      6.25 o 
   1  12   8      366.59      338.31      6.49 o 
   2  12   8      146.89      110.20      3.86 o 
   3  12   8       55.20       65.53      3.37 o 
   4  12   8      542.62      546.99      7.79 o 
   5  12   8       88.62       84.50      3.96 o 
   6  12   8      936.39      929.72     11.34 o 
   7  12   8      579.52      581.80      8.74 o 
   8  12   8       39.60       23.46      3.15 o 
   9  12   8       77.24       70.77      4.91 o 
  10  12   8        9.07        5.26      3.99 o 
  11  12   8       28.90       31.17      5.20 o 
  12  12   8       85.81      103.68      7.60 o 
  13  12   8       37.27       40.26      7.66 o 
   0  13   8      208.04      208.26      8.09 o 
   1  13   8      115.40       99.44      4.01 o 
   2  13   8       10.25        9.58      2.45 o 
   3  13   8      182.74      196.24      5.32 o 
   4  13   8      335.86      323.21      6.73 o 
   5  13   8      492.31      464.06      8.29 o 
   6  13   8      305.31      299.43      6.92 o 
   7  13   8      181.17      186.03      6.12 o 
   8  13   8      235.73      222.64      6.87 o 
   9  13   8       58.02       54.78      5.41 o 
  10  13   8       48.73       50.54      5.73 o 
  11  13   8      203.54      209.50     10.88 o 
  12  13   8      184.69      216.77     12.30 o 
  13  13   8       74.76       71.28      9.48 o 
   0  14   8        0.24        2.37      3.15 o 
   1  14   8      247.03      253.44      6.11 o 
   2  14   8      237.07      209.23      5.69 o 
   3  14   8       52.58       39.62      3.52 o 
   4  14   8      308.64      301.12      7.10 o 
   5  14   8      200.45      202.70      6.44 o 
   6  14   8       19.17       15.12      3.39 o 
   7  14   8      239.09      262.37      7.78 o 
   8  14   8       25.25       17.25      4.33 o 
   9  14   8      165.54      149.94     10.12 o 
  10  14   8      249.81      265.75     14.36 o 
  11  14   8       18.44       21.83      6.04 o 
  12  14   8       44.49       46.16      8.48 o 
   0  15   8       14.50       18.40      4.41 o 
   1  15   8     1074.08      999.74     12.31 o 
   2  15   8      389.38      381.44      7.91 o 
   3  15   8      308.16      277.83      7.18 o 
   4  15   8      165.76      143.67      5.91 o 
   5  15   8      373.33      373.10     10.97 o 
   6  15   8        1.50        2.62      3.27 o 
   7  15   8       50.00       54.10      5.51 o 
   8  15   8       65.38       77.58      6.20 o 
   9  15   8       40.39       50.28      6.05 o 
  10  15   8       42.29       39.00      7.33 o 
  11  15   8       30.02       38.20      8.23 o 
   0  16   8      235.78      204.09     10.33 o 
   1  16   8       54.64       48.56      4.27 o 
   2  16   8       27.71       27.96      3.82 o 
   3  16   8      488.35      474.82      9.60 o 
   4  16   8       98.91       99.66      5.74 o 
   5  16   8      217.74      238.26      8.48 o 
   6  16   8      663.26      700.25     13.99 o 
   7  16   8       53.41       60.89      5.88 o 
   8  16   8       31.95       27.89      5.78 o 
   9  16   8       13.43        7.28      5.88 o 
  10  16   8       56.22       60.49      9.09 o 
   0  17   8      457.77      417.28     13.78 o 
   1  17   8      207.00      203.17      7.42 o 
   2  17   8        9.77        6.56      3.77 o 
   3  17   8      213.02      214.59      7.77 o 
   4  17   8       25.57       23.04      4.65 o 
   5  17   8        3.18        9.93      4.35 o 
   6  17   8       24.60       16.13      4.74 o 
   7  17   8       26.07       21.28      5.85 o 
   8  17   8      526.93      591.74     18.15 o 
   9  17   8       15.27       13.84      6.62 o 
   0  18   8        0.69        6.38      5.93 o 
   1  18   8      173.53      168.47      8.73 o 
   2  18   8       96.96      110.46      8.15 o 
   3  18   8      196.45      197.77     10.08 o 
   4  18   8       28.03       28.10      6.43 o 
   5  18   8       28.51       31.54      6.73 o 
   6  18   8      301.38      304.58     13.72 o 
   7  18   8      219.76      214.15     12.23 o 
   8  18   8      108.00      124.91     10.85 o 
   0  19   8       60.39       84.98     14.68 o 
   1  19   8       50.46       43.27      8.15 o 
   2  19   8      110.00      122.23     10.85 o 
   3  19   8      216.19      178.82     13.76 o 
   4  19   8       51.94       50.42     11.16 o 
   5  19   8       97.84       84.62      8.91 o 
   6  19   8       22.58       15.60      6.53 o 
   7  19   8       42.16       37.84      7.46 o 
   0  20   8       15.58        0.30      9.33 o 
   1  20   8        0.73        0.31      6.31 o 
   2  20   8       41.15       54.61      8.61 o 
   3  20   8        4.72       -1.19      6.16 o 
   4  20   8       11.18       20.84      7.33 o 
   5  20   8       32.61       32.92      8.24 o 
   1   0   9     4709.39     4846.72     34.84 o 
   2   0   9      348.56      458.19      5.01 o 
   3   0   9      131.62      148.47      2.89 o 
   4   0   9     3418.84     3499.40     24.79 o 
   5   0   9       25.93       18.14      1.97 o 
   6   0   9     1123.16     1149.31     11.30 o 
   7   0   9       13.43       25.42      2.29 o 
   8   0   9      486.54      492.52      8.95 o 
   9   0   9     2703.13     2625.36     29.50 o 
  10   0   9       22.46       17.19      4.03 o 
  11   0   9       38.72       30.75      4.98 o 
  12   0   9      120.96      142.84      8.49 o 
  13   0   9      691.89      712.64     18.54 o 
  14   0   9      297.59      302.19     15.48 o 
  15   0   9      200.10      180.07     13.57 o 
  16   0   9       90.05      101.42     11.70 o 
   0   1   9      775.88      836.33      8.47 o 
   1   1   9      737.65      937.20      6.69 o 
   2   1   9      126.17      140.58      1.96 o 
   3   1   9     1243.96     1460.28      7.71 o 
   4   1   9      695.66      750.01      5.22 o 
   5   1   9       61.00       54.15      1.98 o 
   6   1   9      298.15      330.83      4.03 o 
   7   1   9      152.03      157.05      3.39 o 
   8   1   9      434.00      423.96      6.15 o 
   9   1   9      587.99      578.97      8.14 o 
  10   1   9      512.15      376.16      7.62 o 
  11   1   9      109.33      113.90      5.10 o 
  12   1   9       30.65       21.38      3.58 o 
  13   1   9       42.64       38.69      4.37 o 
  14   1   9       37.01       38.39      5.72 o 
  15   1   9      167.06      177.72     10.11 o 
  16   1   9        0.24        2.84      4.96 o 
   0   2   9     3200.66     3395.67     24.72 o 
   1   2   9      992.94     1062.27      7.41 o 
   2   2   9     6903.11     7400.45     34.69 o 
   3   2   9      338.85      425.60      3.45 o 
   4   2   9     1703.54     1866.94     10.80 o 
   5   2   9      390.37      440.65      4.64 o 
   6   2   9     2027.82     2027.86     16.10 o 
   7   2   9      206.62      178.16      3.89 o 
   8   2   9     1959.37     1953.39     15.16 o 
   9   2   9     1063.69      956.05     10.53 o 
  10   2   9      680.17      595.19      8.84 o 
  11   2   9      554.60      441.25      8.42 o 
  12   2   9      292.24      298.52     11.03 o 
  13   2   9       48.31       49.29      4.67 o 
  14   2   9        8.77       15.81      4.91 o 
  15   2   9      183.52      201.52     10.15 o 
  16   2   9       87.65       94.52      8.12 o 
   0   3   9      900.80      888.68      7.07 o 
   1   3   9     3330.14     3517.30     16.83 o 
   2   3   9      920.83     1012.81      6.00 o 
   3   3   9     1079.21     1134.60      7.79 o 
   4   3   9      617.37      664.59      5.50 o 
   5   3   9      188.03      184.58      2.98 o 
   6   3   9      158.77      163.19      3.24 o 
   7   3   9      237.25      245.41      4.37 o 
   8   3   9      750.49      770.87      8.71 o 
   9   3   9      553.67      487.44      7.31 o 
  10   3   9      812.51      674.91      9.79 o 
  11   3   9      101.63      113.03      5.13 o 
  12   3   9      397.18      347.04      9.62 o 
  13   3   9       73.81       66.65      5.33 o 
  14   3   9       87.74       90.47      8.11 o 
  15   3   9      442.44      469.87     13.99 o 
  16   3   9      152.13      157.19      9.74 o 
   0   4   9      691.76      808.27      7.27 o 
   1   4   9     1990.82     2237.45     11.40 o 
   2   4   9     4058.20     4285.47     23.32 o 
   3   4   9     2069.24     2143.92     13.00 o 
   4   4   9     5734.35     5903.15     32.19 o 
   5   4   9     2073.03     2133.45     13.80 o 
   6   4   9      548.58      551.96      6.12 o 
   7   4   9      766.96      767.88      8.41 o 
   8   4   9      499.39      453.65      6.57 o 
   9   4   9      160.49      146.52      4.82 o 
  10   4   9      130.99      140.83      5.06 o 
  11   4   9      356.54      349.95      8.00 o 
  12   4   9      162.92      154.04      5.98 o 
  13   4   9      134.80      121.84      6.60 o 
  14   4   9      154.12      157.02     10.09 o 
  15   4   9      120.44      106.13      8.26 o 
  16   4   9        8.20        9.95      5.33 o 
   0   5   9      264.16      299.05      4.27 o 
   1   5   9     1343.71     1437.00      9.14 o 
   2   5   9     1160.19     1243.82      7.88 o 
   3   5   9      496.10      454.92      4.17 o 
   4   5   9     1586.17     1787.48     11.92 o 
   5   5   9      105.67      113.99      2.85 o 
   6   5   9      161.41      160.22      3.78 o 
   7   5   9      416.91      422.44      5.93 o 
   8   5   9      423.74      350.26      7.06 o 
   9   5   9      233.68      237.79      6.04 o 
  10   5   9      241.43      245.04      6.38 o 
  11   5   9      370.40      368.82      8.44 o 
  12   5   9      122.88      148.68      6.00 o 
  13   5   9       90.45       71.29      5.68 o 
  14   5   9      195.67      215.76     11.93 o 
  15   5   9      211.21      218.90     10.56 o 
  16   5   9       81.43       63.46      8.24 o 
   0   6   9     1258.17     1441.68     13.51 o 
   1   6   9       50.44       45.23      1.55 o 
   2   6   9      949.27      945.43      7.53 o 
   3   6   9      286.05      263.08      4.31 o 
   4   6   9     1396.82     1496.28     12.37 o 
   5   6   9      797.06      813.61      8.40 o 
   6   6   9      808.77      791.23      9.30 o 
   7   6   9      151.21      135.60      3.99 o 
   8   6   9      617.45      618.43      8.44 o 
   9   6   9      693.73      645.78      9.43 o 
  10   6   9      382.57      360.88      7.83 o 
  11   6   9      525.18      474.13      9.83 o 
  12   6   9        8.61        2.24      3.23 o 
  13   6   9      305.90      324.96     11.33 o 
  14   6   9       69.82       85.36      7.67 o 
  15   6   9        0.45        1.92      5.24 o 
  16   6   9       96.36      106.98     10.19 o 
   0   7   9      785.00      858.71     15.61 o 
   1   7   9      115.28      142.81      2.89 o 
   2   7   9      308.72      306.09      4.45 o 
   3   7   9       56.75       76.83      2.46 o 
   4   7   9      146.85      168.47      3.82 o 
   5   7   9       33.54       28.32      2.31 o 
   6   7   9      191.11      172.74      4.54 o 
   7   7   9      961.75      927.85     10.59 o 
   8   7   9      733.07      700.93      9.15 o 
   9   7   9      494.89      435.97      7.95 o 
  10   7   9      556.54      534.41      9.76 o 
  11   7   9      247.35      231.09      7.09 o 
  12   7   9       98.20       87.50      6.23 o 
  13   7   9      129.68      133.20      8.57 o 
  14   7   9      245.00      252.85     13.42 o 
  15   7   9       89.27       83.45      9.71 o 
   0   8   9      153.09      158.86      6.38 o 
   1   8   9      412.62      546.04      5.49 o 
   2   8   9      992.58     1117.03     11.59 o 
   3   8   9      312.89      276.24      4.51 o 
   4   8   9     1368.96     1333.91     12.32 o 
   5   8   9       10.97       12.41      2.06 o 
   6   8   9      463.13      422.43      6.92 o 
   7   8   9      295.31      261.49      6.01 o 
   8   8   9      360.95      304.01      6.52 o 
   9   8   9      126.53       86.75      4.56 o 
  10   8   9       74.81       50.94      4.11 o 
  11   8   9       96.82       92.96      6.14 o 
  12   8   9      166.47      173.83      7.85 o 
  13   8   9      348.27      323.43     12.21 o 
  14   8   9       67.54       69.02      7.51 o 
  15   8   9      279.17      313.83     17.61 o 
   0   9   9      170.50      199.31      6.11 o 
   1   9   9      511.11      494.08      6.32 o 
   2   9   9       44.68       51.02      2.61 o 
   3   9   9      844.49      806.03      8.88 o 
   4   9   9      311.82      282.65      5.14 o 
   5   9   9      582.42      530.40      7.76 o 
   6   9   9      446.54      428.78      7.32 o 
   7   9   9      915.56      876.41     11.22 o 
   8   9   9      233.80      240.78      6.78 o 
   9   9   9      767.67      721.02     10.33 o 
  10   9   9       49.84       54.81      4.53 o 
  11   9   9       49.20       42.75      4.61 o 
  12   9   9       20.69       28.59      5.65 o 
  13   9   9      139.40      124.50      8.81 o 
  14   9   9      151.47      177.07     10.25 o 
  15   9   9       67.12       78.49      9.89 o 
   0  10   9      639.69      600.48      9.85 o 
   1  10   9      101.91      112.80      3.58 o 
   2  10   9      651.13      625.86      7.64 o 
   3  10   9      118.33      105.38      3.70 o 
   4  10   9     1861.85     1733.81     15.46 o 
   5  10   9      658.46      657.93      9.06 o 
   6  10   9     1117.48      999.13     11.90 o 
   7  10   9      203.27      209.46      5.83 o 
   8  10   9      339.97      287.00      6.59 o 
   9  10   9      110.36       99.53      4.62 o 
  10  10   9       17.51       16.13      3.37 o 
  11  10   9      151.53      150.95      7.44 o 
  12  10   9      242.51      272.13     11.40 o 
  13  10   9      196.25      194.34     10.44 o 
  14  10   9       52.30       56.75      6.99 o 
   0  11   9      338.22      376.27      8.93 o 
   1  11   9        4.12        3.68      1.85 o 
   2  11   9      137.88      126.97      3.86 o 
   3  11   9      695.18      686.64      8.77 o 
   4  11   9       33.06       30.86      2.97 o 
   5  11   9      375.57      384.19      7.50 o 
   6  11   9      162.09      143.92      5.00 o 
   7  11   9      208.13      171.98      6.04 o 
   8  11   9      141.05      142.47      5.17 o 
   9  11   9      266.51      259.76      6.70 o 
  10  11   9       71.64       60.91      5.02 o 
  11  11   9      356.94      341.50     13.34 o 
  12  11   9       74.05       81.65      7.77 o 
  13  11   9      313.80      337.27     13.07 o 
  14  11   9       85.87       78.83     12.33 o 
   0  12   9      385.65      383.88      9.27 o 
   1  12   9     1788.04     1790.33     17.14 o 
   2  12   9      515.89      483.69      7.36 o 
   3  12   9      212.06      218.46      5.10 o 
   4  12   9     1070.25     1055.58     11.28 o 
   5  12   9       40.57       28.27      2.97 o 
   6  12   9     1058.39      994.06     12.25 o 
   7  12   9      406.16      428.51      8.12 o 
   8  12   9       63.53       53.16      4.14 o 
   9  12   9       26.92       22.72      3.59 o 
  10  12   9        6.14        6.94      3.94 o 
  11  12   9      315.14      352.81     11.93 o 
  12  12   9       96.76      103.08      7.30 o 
  13  12   9        7.27       13.61      6.63 o 
   0  13   9        0.80        6.29      3.21 o 
   1  13   9      192.06      169.98      5.07 o 
   2  13   9       45.27       48.81      3.34 o 
   3  13   9      259.70      295.83      6.60 o 
   4  13   9      261.02      268.23      6.61 o 
   5  13   9      122.82      134.44      5.17 o 
   6  13   9      163.48      158.30      5.65 o 
   7  13   9      149.01      139.28      5.60 o 
   8  13   9       17.68       17.80      3.62 o 
   9  13   9      574.98      571.05     10.51 o 
  10  13   9       41.95       38.99      5.59 o 
  11  13   9      156.89      153.60     11.17 o 
  12  13   9       35.54       29.70      5.92 o 
  13  13   9       31.60       24.89      7.25 o 
   0  14   9      103.49       98.69      6.32 o 
   1  14   9      366.78      353.54      7.12 o 
   2  14   9      998.82      980.95     11.79 o 
   3  14   9      729.76      687.57     10.17 o 
   4  14   9      304.80      338.92      7.68 o 
   5  14   9       57.11       48.95      4.17 o 
   6  14   9      169.51      171.89      6.71 o 
   7  14   9      210.53      193.37      7.16 o 
   8  14   9        0.53        0.04      3.39 o 
   9  14   9       30.53       37.17      5.21 o 
  10  14   9      362.48      380.86     13.20 o 
  11  14   9       88.96       92.90      8.43 o 
  12  14   9       40.06       37.29      8.25 o 
   0  15   9        1.06        0.93      3.78 o 
   1  15   9      149.11      152.37      5.83 o 
   2  15   9      333.48      309.72      7.67 o 
   3  15   9      111.64       99.92      5.20 o 
   4  15   9       13.71       14.74      3.40 o 
   5  15   9       16.65       15.32      3.68 o 
   6  15   9      218.36      185.63      7.16 o 
   7  15   9      361.30      362.34      9.52 o 
   8  15   9      606.78      629.74     13.69 o 
   9  15   9      183.44      195.82      9.44 o 
  10  15   9       92.78       74.68      7.10 o 
  11  15   9      226.80      238.97     13.77 o 
   0  16   9       20.16       17.26      4.92 o 
   1  16   9      804.56      792.84     12.44 o 
   2  16   9       16.25       17.20      3.52 o 
   3  16   9       72.20       58.06      4.65 o 
   4  16   9      116.86      144.72      6.59 o 
   5  16   9       71.43       61.11      5.17 o 
   6  16   9      345.55      386.86     10.19 o 
   7  16   9      371.09      402.11     11.59 o 
   8  16   9       82.28       82.82      6.65 o 
   9  16   9      202.89      200.43     11.80 o 
  10  16   9        2.68        0.83      6.43 o 
   0  17   9       59.33       54.15      8.77 o 
   1  17   9       94.84      107.51      6.02 o 
   2  17   9        4.21        3.30      3.46 o 
   3  17   9      192.55      204.55      7.74 o 
   4  17   9      377.45      414.06     10.21 o 
   5  17   9      318.41      327.26     11.92 o 
   6  17   9       69.43       52.59      5.96 o 
   7  17   9      159.37      128.45      7.82 o 
   8  17   9      163.72      171.24     10.30 o 
   9  17   9       34.24       20.28      6.98 o 
   0  18   9      487.99      501.35     15.83 o 
   1  18   9       15.56       14.99      4.12 o 
   2  18   9      252.79      297.30     10.03 o 
   3  18   9       47.78       36.98      5.43 o 
   4  18   9      227.48      277.54     10.11 o 
   5  18   9      369.41      403.29     12.42 o 
   6  18   9      132.49      135.44      9.84 o 
   7  18   9       80.38       74.15      8.76 o 
   8  18   9        9.44       10.89      6.53 o 
   0  19   9        3.95       11.13      7.59 o 
   1  19   9       44.80       48.26      7.32 o 
   2  19   9       16.00       19.30      6.34 o 
   3  19   9       50.29       51.21      7.74 o 
   4  19   9        2.61        8.52      6.09 o 
   5  19   9       96.75      104.65      9.84 o 
   6  19   9       23.07        9.91      6.28 o 
   0  20   9      161.23      170.15     23.73 o 
   1  20   9      100.30      110.94     12.37 o 
   2  20   9      269.52      313.88     15.96 o 
   3  20   9        5.24        2.87      6.90 o 
   4  20   9       71.12       56.79     14.91 o 
   0   0  10     8327.26     9663.16     93.14 o 
   1   0  10      967.31     1127.34     12.01 o 
   2   0  10    12209.13    13359.69     85.65 o 
   3   0  10     2064.10     2112.06     16.65 o 
   4   0  10     3376.68     3324.78     23.45 o 
   5   0  10       40.38       52.57      2.59 o 
   6   0  10      146.34      161.16      4.16 o 
   7   0  10        4.10       -0.31      2.16 o 
   8   0  10       24.21       16.02      3.10 o 
   9   0  10     3426.63     3207.06     37.79 o 
  10   0  10      176.35      165.48      7.77 o 
  11   0  10     1151.76     1008.64     19.44 o 
  12   0  10      101.26      107.02     11.92 o 
  13   0  10       40.57       41.64      7.56 o 
  14   0  10       43.03       35.13      7.37 o 
  15   0  10       27.18       19.97     10.53 o 
  16   0  10      182.01      181.05     14.51 o 
   0   1  10        6.78       17.02      1.73 o 
   1   1  10      159.87      196.55      2.93 o 
   2   1  10      593.30      636.91      4.91 o 
   3   1  10     7213.21     7542.96     35.37 o 
   4   1  10      646.13      629.21      4.60 o 
   5   1  10     2922.40     3008.97     17.27 o 
   6   1  10      334.38      325.89      4.42 o 
   7   1  10      504.81      482.93      5.90 o 
   8   1  10      604.34      549.64      8.97 o 
   9   1  10      184.52      174.94      4.94 o 
  10   1  10      483.46      487.60      8.39 o 
  11   1  10      707.79      682.65     11.19 o 
  12   1  10       30.36       27.53      4.05 o 
  13   1  10      145.12      139.29      7.37 o 
  14   1  10        3.98       -2.63      4.44 o 
  15   1  10      142.39      123.84      8.50 o 
  16   1  10      497.12      491.64     14.99 o 
   0   2  10     1416.76     1514.97     14.01 o 
   1   2  10      308.80      345.87      3.63 o 
   2   2  10     6941.26     7355.73     35.51 o 
   3   2  10     1923.34     1995.56     10.50 o 
   4   2  10     1382.16     1350.20      8.53 o 
   5   2  10     1441.15     1443.99      9.66 o 
   6   2  10      587.36      584.25      6.46 o 
   7   2  10      451.59      419.19      6.05 o 
   8   2  10      702.40      660.18      8.34 o 
   9   2  10     1039.83      968.92     11.15 o 
  10   2  10      848.66      726.72     10.48 o 
  11   2  10      206.77      201.37      6.51 o 
  12   2  10       43.71       40.47      4.42 o 
  13   2  10       73.16       81.72      5.96 o 
  14   2  10      145.64      154.73      8.66 o 
  15   2  10      336.34      354.11     13.35 o 
  16   2  10      101.94      117.05      8.94 o 
   0   3  10      556.02      637.55      6.41 o 
   1   3  10      950.51     1138.00      6.89 o 
   2   3  10     1743.48     1884.08      9.99 o 
   3   3  10     1377.76     1466.81      8.44 o 
   4   3  10     1610.10     1605.48      9.78 o 
   5   3  10     1318.70     1363.84      9.50 o 
   6   3  10      620.80      640.08      6.54 o 
   7   3  10      104.36       91.72      3.38 o 
   8   3  10      241.54      228.71      4.95 o 
   9   3  10       18.77       16.96      2.57 o 
  10   3  10      857.63      770.68     10.86 o 
  11   3  10      161.69      149.10      5.88 o 
  12   3  10       41.40       30.95      4.37 o 
  13   3  10      340.72      344.28     10.56 o 
  14   3  10       30.82       25.69      5.66 o 
  15   3  10        0.34       12.23      5.19 o 
  16   3  10       98.49      139.03      9.26 o 
   0   4  10     3592.78     4049.11     31.41 o 
   1   4  10      621.20      644.78      4.96 o 
   2   4  10       91.83       81.12      1.68 o 
   3   4  10      155.28      143.14      2.13 o 
   4   4  10       43.45       49.26      1.75 o 
   5   4  10       16.14       22.31      1.65 o 
   6   4  10      473.59      463.70      5.81 o 
   7   4  10      284.76      275.01      5.06 o 
   8   4  10     2761.24     2712.14     20.69 o 
   9   4  10      786.22      797.01     10.25 o 
  10   4  10      545.54      501.22     10.13 o 
  11   4  10       17.38       21.36      3.49 o 
  12   4  10      131.68      128.93      6.69 o 
  13   4  10      137.00      129.17      9.85 o 
  14   4  10       68.59       68.55      6.76 o 
  15   4  10       67.16       66.98      7.24 o 
  16   4  10      548.60      591.52     16.37 o 
   0   5  10      916.95      946.65      8.72 o 
   1   5  10      271.39      234.44      2.78 o 
   2   5  10      980.38     1022.41      6.94 o 
   3   5  10      351.95      330.22      3.75 o 
   4   5  10      166.68      170.40      2.90 o 
   5   5  10      640.54      612.13      6.52 o 
   6   5  10     1417.64     1388.93     12.30 o 
   7   5  10       13.87        9.52      2.08 o 
   8   5  10       61.91       47.77      3.10 o 
   9   5  10      472.21      378.95      7.37 o 
  10   5  10     1027.84      873.34     11.82 o 
  11   5  10      329.87      292.50      8.43 o 
  12   5  10       71.13       76.80      6.11 o 
  13   5  10      261.16      258.93      9.91 o 
  14   5  10       16.22       23.39      5.14 o 
  15   5  10      103.93      120.94      8.75 o 
  16   5  10      609.63      694.40     18.48 o 
   0   6  10       22.78       20.18      1.72 o 
   1   6  10      555.04      623.63      6.08 o 
   2   6  10     3143.25     3088.74     17.72 o 
   3   6  10       68.07       68.70      2.02 o 
   4   6  10      397.56      377.69      5.13 o 
   5   6  10     1319.70     1269.52     12.10 o 
   6   6  10      359.94      374.33      6.45 o 
   7   6  10      390.73      403.64      6.42 o 
   8   6  10      689.31      669.68      9.16 o 
   9   6  10      679.12      561.01      9.13 o 
  10   6  10      156.78      124.44      6.02 o 
  11   6  10        6.28        6.03      3.25 o 
  12   6  10      125.76      126.06      7.32 o 
  13   6  10       23.45       23.83      4.66 o 
  14   6  10      129.77      143.95      9.19 o 
  15   6  10       16.77       16.21      5.82 o 
   0   7  10      599.83      576.40      8.03 o 
   1   7  10      281.31      272.89      4.09 o 
   2   7  10      557.34      565.54      5.91 o 
   3   7  10     1472.46     1399.97     11.16 o 
   4   7  10      738.34      775.42      8.56 o 
   5   7  10      390.05      405.33      6.92 o 
   6   7  10      653.27      657.13      9.51 o 
   7   7  10      595.39      608.60      8.59 o 
   8   7  10      322.74      250.83      5.78 o 
   9   7  10      327.69      300.51      8.07 o 
  10   7  10      440.61      437.97      9.02 o 
  11   7  10      139.44      126.55      7.76 o 
  12   7  10        5.12        9.25      4.17 o 
  13   7  10       79.29       73.89      7.26 o 
  14   7  10       11.98       10.81      5.30 o 
  15   7  10       23.86       31.05      6.45 o 
   0   8  10      464.58      509.48      7.95 o 
   1   8  10     1003.76      996.20     10.73 o 
   2   8  10      339.38      383.33      5.33 o 
   3   8  10       37.59       25.56      2.04 o 
   4   8  10      751.37      729.77      8.46 o 
   5   8  10       16.73       14.35      2.41 o 
   6   8  10     1082.91     1022.90     11.56 o 
   7   8  10      586.19      529.80      8.28 o 
   8   8  10      609.58      585.23      8.65 o 
   9   8  10      187.10      172.60      5.84 o 
  10   8  10       90.34      105.53      5.84 o 
  11   8  10       25.10       24.83      4.36 o 
  12   8  10      267.39      245.77      9.00 o 
  13   8  10       33.25       29.42      6.45 o 
  14   8  10      120.04      103.98      9.45 o 
  15   8  10      219.95      231.53     11.93 o 
   0   9  10       72.00       89.08      4.12 o 
   1   9  10      154.24      156.45      3.87 o 
   2   9  10      156.51      151.38      4.03 o 
   3   9  10      789.20      780.37     11.51 o 
   4   9  10      108.55      100.84      4.00 o 
   5   9  10      652.76      666.58      9.66 o 
   6   9  10      237.16      214.02      5.53 o 
   7   9  10      216.20      193.36      5.63 o 
   8   9  10       91.68       96.86      4.48 o 
   9   9  10       78.49       62.84      4.13 o 
  10   9  10      435.10      422.52     10.02 o 
  11   9  10      470.61      450.53     11.61 o 
  12   9  10      342.94      350.28     11.42 o 
  13   9  10       87.23       78.86      7.59 o 
  14   9  10       45.95       50.26      7.08 o 
   0  10  10        3.87        8.97      2.80 o 
   1  10  10      688.89      739.51      8.63 o 
   2  10  10       51.30       45.62      2.91 o 
   3  10  10     4635.35     4545.53     35.08 o 
   4  10  10     1116.30     1066.77     12.88 o 
   5  10  10      571.40      578.31      8.52 o 
   6  10  10      453.93      449.66      7.91 o 
   7  10  10      196.00      190.41      5.73 o 
   8  10  10      206.83      192.50      6.22 o 
   9  10  10       77.09       74.82      4.64 o 
  10  10  10       34.56       30.18      4.33 o 
  11  10  10       53.04       42.81      5.09 o 
  12  10  10      308.84      298.13     11.90 o 
  13  10  10      143.07      178.70     10.29 o 
  14  10  10       45.06       52.58      7.29 o 
   0  11  10      938.16      968.38     16.52 o 
   1  11  10      478.89      415.27      7.44 o 
   2  11  10      439.74      419.14      8.08 o 
   3  11  10     1874.56     1807.04     17.90 o 
   4  11  10     1372.02     1266.92     13.46 o 
   5  11  10      340.59      329.51      7.71 o 
   6  11  10      187.16      159.09      5.56 o 
   7  11  10      124.27      119.38      5.08 o 
   8  11  10       16.38       12.77      3.07 o 
   9  11  10      131.90      132.79      7.01 o 
  10  11  10       61.22       58.16      4.87 o 
  11  11  10       61.23       53.32      6.79 o 
  12  11  10      146.46      164.13      9.94 o 
  13  11  10       75.50       75.34      7.42 o 
   0  12  10      206.50      222.31      8.52 o 
   1  12  10      156.49      162.91      5.52 o 
   2  12  10      531.49      510.59      8.61 o 
   3  12  10      325.28      306.97      6.65 o 
   4  12  10      838.89      833.36     11.30 o 
   5  12  10     1191.34     1174.49     14.30 o 
   6  12  10       43.36       33.58      3.73 o 
   7  12  10      328.00      345.52      8.04 o 
   8  12  10      760.11      736.53     11.83 o 
   9  12  10      131.26      129.67      5.80 o 
  10  12  10       79.92       66.72      5.32 o 
  11  12  10      161.26      158.32      8.68 o 
  12  12  10       76.42       68.70      6.97 o 
  13  12  10      282.78      323.18     12.57 o 
   0  13  10      614.75      585.40     13.29 o 
   1  13  10      269.61      260.39      6.52 o 
   2  13  10      540.46      542.85      9.12 o 
   3  13  10      430.68      404.25      7.82 o 
   4  13  10      296.00      292.75      7.18 o 
   5  13  10      401.79      377.47      8.46 o 
   6  13  10      203.91      212.32      6.81 o 
   7  13  10      231.12      239.32      8.30 o 
   8  13  10       23.84       25.02      3.78 o 
   9  13  10      158.11      153.02      6.47 o 
  10  13  10      159.24      156.98      8.08 o 
  11  13  10       41.10       36.29      5.58 o 
  12  13  10      134.22      144.44      8.61 o 
   0  14  10      278.12      251.41     10.24 o 
   1  14  10       24.40       26.16      3.09 o 
   2  14  10      190.68      175.70      5.66 o 
   3  14  10       46.35       44.08      3.74 o 
   4  14  10       52.95       42.58      4.01 o 
   5  14  10      128.97      127.40      5.83 o 
   6  14  10      202.36      217.53      7.11 o 
   7  14  10       41.08       36.95      4.14 o 
   8  14  10      196.94      211.14      7.49 o 
   9  14  10       20.57       20.97      4.43 o 
  10  14  10       12.97       15.16      4.63 o 
  11  14  10      133.40      145.23      8.63 o 
  12  14  10       61.89       68.46      7.70 o 
   0  15  10        1.17       -1.51      3.64 o 
   1  15  10       57.71       61.98      4.49 o 
   2  15  10      105.71      101.17      5.20 o 
   3  15  10      126.74      138.91      6.16 o 
   4  15  10        8.72        5.07      3.23 o 
   5  15  10      118.70      112.40      6.00 o 
   6  15  10      181.80      194.18      7.33 o 
   7  15  10      217.09      210.00     10.33 o 
   8  15  10      534.99      568.32     12.71 o 
   9  15  10      397.04      424.00     12.60 o 
  10  15  10      186.94      218.56     10.20 o 
  11  15  10      237.44      271.99     12.98 o 
   0  16  10       26.95       11.51      4.88 o 
   1  16  10        7.33        6.54      3.35 o 
   2  16  10       36.56       28.86      4.07 o 
   3  16  10      432.04      434.92     10.78 o 
   4  16  10       32.98       29.81      4.56 o 
   5  16  10      178.45      164.94      7.18 o 
   6  16  10       20.38       34.16      4.69 o 
   7  16  10       34.56       29.26      4.99 o 
   8  16  10       60.86       63.50      6.33 o 
   9  16  10        8.67       12.69      5.25 o 
  10  16  10      187.81      184.96     10.77 o 
   0  17  10       69.55       52.99      6.95 o 
   1  17  10       32.55       20.51      4.10 o 
   2  17  10       30.28       20.92      4.20 o 
   3  17  10       10.52        8.07      3.79 o 
   4  17  10      358.97      392.36     10.14 o 
   5  17  10      253.58      284.40      9.11 o 
   6  17  10      137.18      156.74      8.26 o 
   7  17  10       58.02       46.78      5.91 o 
   8  17  10      241.53      300.73     11.01 o 
   9  17  10        6.51        6.00      6.27 o 
   0  18  10      173.38      162.94     10.64 o 
   1  18  10       69.71       60.24      5.55 o 
   2  18  10      313.25      367.02     10.02 o 
   3  18  10      353.60      361.08     11.90 o 
   4  18  10      197.06      206.32      9.25 o 
   5  18  10       69.91       59.63      6.29 o 
   6  18  10      114.54      124.53      7.99 o 
   7  18  10      157.75      132.38      9.24 o 
   0  19  10        2.29        5.14      7.24 o 
   1  19  10       35.09       41.56      5.91 o 
   2  19  10       25.03       26.68      5.43 o 
   3  19  10       79.59       84.59      7.97 o 
   4  19  10       28.20       36.75      7.01 o 
   5  19  10      130.51      142.59     10.89 o 
   6  19  10      138.92      145.23     11.05 o 
   0  20  10       55.52       51.98     13.07 o 
   1  20  10       48.93       25.52      8.02 o 
   2  20  10      413.58      467.80     18.81 o 
   3  20  10       95.86      112.16     10.65 o 
   1   0  11     1410.96     1432.81     16.14 o 
   2   0  11     2291.50     2412.43     19.20 o 
   3   0  11     5969.20     5814.01     39.87 o 
   4   0  11      223.58      169.41      3.28 o 
   5   0  11      925.63      895.77      9.28 o 
   6   0  11      548.29      556.20      8.47 o 
   7   0  11      820.22      779.55     12.41 o 
   8   0  11      152.23      130.76      6.81 o 
   9   0  11      482.58      471.18     12.81 o 
  10   0  11       35.05       45.51      5.09 o 
  11   0  11       59.48       42.89      5.56 o 
  12   0  11       12.04       13.15      5.73 o 
  13   0  11      159.60      147.52     12.85 o 
  14   0  11      248.94      253.36     14.36 o 
  15   0  11      654.61      727.80     31.31 o 
  16   0  11       86.82       72.64     10.89 o 
   0   1  11       43.54       28.82      2.32 o 
   1   1  11     1067.04     1232.84      8.96 o 
   2   1  11      621.36      670.73      5.28 o 
   3   1  11     6067.06     6111.56     30.01 o 
   4   1  11     1798.71     1960.18     10.46 o 
   5   1  11      233.58      232.24      3.12 o 
   6   1  11       67.39       77.15      2.85 o 
   7   1  11       64.90       57.24      2.81 o 
   8   1  11      249.10      191.71      5.64 o 
   9   1  11       60.32       58.88      3.83 o 
  10   1  11     1417.68     1224.73     14.13 o 
  11   1  11       76.98       72.29      5.08 o 
  12   1  11      124.79      118.86      6.67 o 
  13   1  11       37.76       32.35      4.91 o 
  14   1  11      472.39      485.37     13.12 o 
  15   1  11       90.76       82.72      8.93 o 
  16   1  11      292.15      309.15     12.69 o 
   0   2  11      722.12      931.67     10.05 o 
   1   2  11     1093.46     1170.95      8.71 o 
   2   2  11     1488.57     1565.22      9.74 o 
   3   2  11     1633.52     1599.30      8.98 o 
   4   2  11     1564.79     1644.50      9.38 o 
   5   2  11     1459.07     1409.92      9.15 o 
   6   2  11      469.33      453.94      5.91 o 
   7   2  11      170.95      172.18      4.56 o 
   8   2  11     1899.32     1705.42     16.89 o 
   9   2  11      517.10      564.30      9.16 o 
  10   2  11      210.70      200.62      6.29 o 
  11   2  11      771.31      699.47     11.23 o 
  12   2  11      150.43      140.27      6.76 o 
  13   2  11       53.03       60.82      5.78 o 
  14   2  11      942.70      966.22     18.86 o 
  15   2  11     1073.83     1161.78     25.39 o 
  16   2  11       25.12       35.02      6.66 o 
   0   3  11      670.85      760.63      7.62 o 
   1   3  11      853.58      947.75      6.72 o 
   2   3  11     2181.01     2177.72     11.80 o 
   3   3  11     2914.49     3220.00     15.90 o 
   4   3  11       55.84       53.51      1.55 o 
   5   3  11      252.39      266.67      3.62 o 
   6   3  11      688.59      668.21      6.63 o 
   7   3  11       73.68       60.39      3.07 o 
   8   3  11      982.88      877.26     10.77 o 
   9   3  11      569.56      560.63      9.35 o 
  10   3  11      163.02      161.62      6.01 o 
  11   3  11      454.55      415.24      9.72 o 
  12   3  11      289.95      257.65      8.63 o 
  13   3  11      229.69      254.15      9.43 o 
  14   3  11      329.42      331.49     11.43 o 
  15   3  11      457.85      503.84     17.20 o 
  16   3  11      308.18      320.93     12.94 o 
   0   4  11       54.90       62.01      2.19 o 
   1   4  11     1081.63     1291.98      7.60 o 
   2   4  11     1185.42     1178.96      7.22 o 
   3   4  11     1311.96     1380.57      8.52 o 
   4   4  11      845.61      853.65      8.53 o 
   5   4  11      671.99      752.76      8.64 o 
   6   4  11      388.95      370.73      6.17 o 
   7   4  11       33.10       29.79      2.48 o 
   8   4  11      160.06      162.02      5.02 o 
   9   4  11      183.52      170.85      5.88 o 
  10   4  11      379.06      296.39      7.41 o 
  11   4  11      166.06      169.77      6.56 o 
  12   4  11      216.87      219.94      8.20 o 
  13   4  11        7.18        8.94      4.10 o 
  14   4  11      779.82      805.35     19.12 o 
  15   4  11      349.27      382.59     13.36 o 
  16   4  11        6.23       11.42      5.99 o 
   0   5  11     1046.25     1094.42     10.05 o 
   1   5  11      795.76      778.06      5.44 o 
   2   5  11      430.22      474.29      4.36 o 
   3   5  11      290.05      322.51      3.57 o 
   4   5  11      917.65      927.16      8.04 o 
   5   5  11      127.64      137.44      3.66 o 
   6   5  11     1042.53      973.43     10.56 o 
   7   5  11      322.11      300.29      5.78 o 
   8   5  11      461.15      436.35      7.79 o 
   9   5  11      267.39      273.77      6.50 o 
  10   5  11      796.67      770.25     11.65 o 
  11   5  11      111.52      110.56      5.97 o 
  12   5  11      360.96      405.03     10.92 o 
  13   5  11      345.20      337.75     11.49 o 
  14   5  11      284.89      336.05     16.33 o 
  15   5  11      261.65      286.92     12.50 o 
   0   6  11       62.02       71.44      2.66 o 
   1   6  11      632.46      697.13      5.77 o 
   2   6  11      122.81      154.17      2.79 o 
   3   6  11      456.86      451.35      4.81 o 
   4   6  11     1142.23     1205.49     10.68 o 
   5   6  11      184.29      196.85      4.87 o 
   6   6  11      441.45      448.59      7.22 o 
   7   6  11       42.64       39.82      3.06 o 
   8   6  11       25.12       32.70      3.01 o 
   9   6  11      350.46      328.43      7.26 o 
  10   6  11      204.59      171.69      6.39 o 
  11   6  11      143.02      130.96      8.07 o 
  12   6  11       81.89       62.44      5.89 o 
  13   6  11       22.16       21.32      4.98 o 
  14   6  11      122.60      122.73     10.36 o 
  15   6  11       96.67      102.84      8.64 o 
   0   7  11      764.16      717.03     10.42 o 
   1   7  11     1554.70     1682.04     14.88 o 
   2   7  11      177.72      191.89      3.30 o 
   3   7  11       65.29       75.76      2.71 o 
   4   7  11      669.46      680.50      9.31 o 
   5   7  11      244.54      224.60      5.50 o 
   6   7  11     1345.51     1246.88     13.45 o 
   7   7  11      295.81      316.90      7.17 o 
   8   7  11      189.33      171.37      5.07 o 
   9   7  11      290.38      222.51      6.35 o 
  10   7  11      182.74      180.49      6.55 o 
  11   7  11      128.84      132.34      7.29 o 
  12   7  11      105.86      103.73      7.02 o 
  13   7  11      186.43      168.22      9.08 o 
  14   7  11       77.12       87.78      8.01 o 
  15   7  11      310.80      337.70     13.97 o 
   0   8  11      204.05      194.85      5.39 o 
   1   8  11     1068.67     1166.30     12.47 o 
   2   8  11      253.80      257.46      6.22 o 
   3   8  11      136.00      144.68      4.06 o 
   4   8  11      506.15      517.35      7.68 o 
   5   8  11      124.61      125.39      4.63 o 
   6   8  11     1192.50     1132.32     13.41 o 
   7   8  11     1574.48     1450.67     15.94 o 
   8   8  11      584.84      550.93      8.61 o 
   9   8  11      140.08      121.35      5.10 o 
  10   8  11      393.98      371.93      9.41 o 
  11   8  11      372.73      350.18     14.61 o 
  12   8  11       63.05       66.97      6.16 o 
  13   8  11      271.42      259.74     15.39 o 
  14   8  11       25.28       17.14      5.72 o 
   0   9  11     1566.08     1434.75     25.72 o 
   1   9  11      430.14      430.05      7.72 o 
   2   9  11      431.44      424.58      6.60 o 
   3   9  11      277.05      264.24      5.72 o 
   4   9  11     1198.41     1222.71     13.31 o 
   5   9  11      237.13      263.94      6.34 o 
   6   9  11       19.30       10.46      2.64 o 
   7   9  11     1325.40     1306.43     14.52 o 
   8   9  11      200.34      215.13      6.14 o 
   9   9  11      178.85      165.15      5.98 o 
  10   9  11       45.05       43.19      4.70 o 
  11   9  11      375.25      376.42     11.01 o 
  12   9  11      755.61      770.10     17.43 o 
  13   9  11      115.33      131.53      8.76 o 
  14   9  11      303.33      325.31     13.17 o 
   0  10  11     1154.92     1024.89     16.69 o 
   1  10  11     1379.84     1298.24     13.38 o 
   2  10  11      150.39      128.82      4.36 o 
   3  10  11       28.15       28.92      2.89 o 
   4  10  11      232.18      226.12      6.05 o 
   5  10  11       28.76       27.08      3.11 o 
   6  10  11      687.72      670.54     10.26 o 
   7  10  11       49.86       30.57      3.43 o 
   8  10  11      576.48      574.41      9.48 o 
   9  10  11      170.38      166.79      6.31 o 
  10  10  11      154.24      142.92      7.29 o 
  11  10  11      691.79      692.48     14.62 o 
  12  10  11       22.92       19.09      5.40 o 
  13  10  11      156.44      153.42     10.14 o 
  14  10  11       61.99       44.90      6.86 o 
   0  11  11     2954.65     2748.97     33.15 o 
   1  11  11      195.97      187.90      5.69 o 
   2  11  11      746.74      758.31     10.88 o 
   3  11  11      487.77      519.13      8.95 o 
   4  11  11      206.55      204.32      6.08 o 
   5  11  11      274.96      278.50      7.40 o 
   6  11  11      832.68      818.97     11.41 o 
   7  11  11      154.95      139.65      5.57 o 
   8  11  11       81.24       80.51      4.94 o 
   9  11  11      121.11      122.40      6.28 o 
  10  11  11      176.06      197.14      7.92 o 
  11  11  11      324.83      332.86     11.10 o 
  12  11  11      221.47      241.60     10.92 o 
  13  11  11      355.05      399.42     13.84 o 
   0  12  11      126.56      123.76      8.21 o 
   1  12  11      531.66      531.20      9.14 o 
   2  12  11      829.15      751.91     11.36 o 
   3  12  11       52.89       37.12      3.71 o 
   4  12  11       73.32       69.64      4.52 o 
   5  12  11      460.35      491.77      9.38 o 
   6  12  11      251.64      243.27      7.19 o 
   7  12  11      288.33      279.43      7.96 o 
   8  12  11      996.47      990.12     14.49 o 
   9  12  11      177.90      169.89      7.18 o 
  10  12  11      458.24      419.63     11.32 o 
  11  12  11      136.43      138.18      8.18 o 
  12  12  11       47.95       36.67      6.86 o 
  13  12  11      624.29      760.67     19.98 o 
   0  13  11     1126.96     1066.34     19.95 o 
   1  13  11      329.62      303.25      7.57 o 
   2  13  11      132.86      130.85      5.65 o 
   3  13  11      116.97      116.43      5.38 o 
   4  13  11      281.34      275.02      7.22 o 
   5  13  11       30.61       26.89      3.84 o 
   6  13  11      508.64      486.29     10.77 o 
   7  13  11        6.74        3.51      3.46 o 
   8  13  11       19.19        9.94      3.92 o 
   9  13  11      124.07      119.06      6.28 o 
  10  13  11       52.68       48.38      4.92 o 
  11  13  11       86.07       85.30      8.12 o 
  12  13  11        3.71        8.75      4.95 o 
   0  14  11      170.98      182.03      9.80 o 
   1  14  11       98.47       86.96      5.55 o 
   2  14  11      801.65      825.62     12.59 o 
   3  14  11      100.05      117.39      5.81 o 
   4  14  11      581.31      609.00     11.24 o 
   5  14  11      202.30      196.52      7.15 o 
   6  14  11        6.45        2.44      3.45 o 
   7  14  11       97.71       85.57      5.79 o 
   8  14  11        1.12        3.64      3.57 o 
   9  14  11      215.49      233.25      7.82 o 
  10  14  11        7.38       12.23      4.59 o 
  11  14  11      251.73      266.49     10.83 o 
   0  15  11        4.97       -0.78      4.20 o 
   1  15  11       74.73       82.41      5.02 o 
   2  15  11      137.02      131.27      6.26 o 
   3  15  11       22.63       13.67      3.68 o 
   4  15  11      147.83      140.55      6.53 o 
   5  15  11      206.75      239.22      7.91 o 
   6  15  11       99.49       90.81      5.75 o 
   7  15  11       18.15       12.94      3.90 o 
   8  15  11       17.64       26.35      4.42 o 
   9  15  11       79.39       93.46      7.55 o 
  10  15  11      183.31      193.32     11.46 o 
   0  16  11       36.07       47.02      6.54 o 
   1  16  11        0.10        0.28      3.24 o 
   2  16  11       70.98       56.66      4.81 o 
   3  16  11       92.80       87.05      5.54 o 
   4  16  11       60.21       60.07      5.16 o 
   5  16  11       17.48       21.27      4.27 o 
   6  16  11      158.16      157.32      7.22 o 
   7  16  11       65.18       61.60      6.32 o 
   8  16  11      133.00      140.83      8.23 o 
   9  16  11       98.60       75.08      7.19 o 
   0  17  11       24.04       26.67      6.09 o 
   1  17  11       67.61       63.76      5.25 o 
   2  17  11       67.49       81.17      5.85 o 
   3  17  11      253.87      262.61      8.64 o 
   4  17  11       52.17       53.54      5.09 o 
   5  17  11       18.61       22.56      4.51 o 
   6  17  11      686.30      743.92     14.04 o 
   7  17  11       72.09       58.85      6.39 o 
   8  17  11       45.43       45.73      6.22 o 
   0  18  11       26.58       27.28      6.28 o 
   1  18  11       58.76       57.55      5.25 o 
   2  18  11      108.78      120.21      6.74 o 
   3  18  11      115.66      113.39      6.58 o 
   4  18  11       68.52       83.86      6.11 o 
   5  18  11       30.73       23.62      5.39 o 
   6  18  11       21.82       26.91      6.03 o 
   7  18  11      106.86       96.42      7.83 o 
   0  19  11       18.68       24.16      6.47 o 
   1  19  11      289.03      288.95      9.72 o 
   2  19  11       52.16       48.59      5.76 o 
   3  19  11      179.53      195.76      9.39 o 
   4  19  11       13.73       17.20      5.42 o 
   5  19  11       35.77       34.61      6.57 o 
   0  20  11      143.60      156.55     25.03 o 
   1  20  11      286.52      297.88     14.30 o 
   0   0  12     1866.87     1985.73     27.80 o 
   1   0  12        2.72        5.01      1.66 o 
   2   0  12        0.70        4.22      1.20 o 
   3   0  12     2232.37     2104.46     17.73 o 
   4   0  12      262.72      270.86      4.15 o 
   5   0  12      271.50      255.91      4.74 o 
   6   0  12      319.93      231.53      5.94 o 
   7   0  12     1250.74     1237.67     17.76 o 
   8   0  12       23.22       21.56      3.92 o 
   9   0  12     2989.64     2867.89     47.81 o 
  10   0  12      364.66      309.47     10.90 o 
  11   0  12      142.30      102.75      8.80 o 
  12   0  12        2.53        8.42      5.63 o 
  13   0  12       26.08       23.43      6.22 o 
  14   0  12        8.74       11.45      6.52 o 
  15   0  12      665.89      700.97     27.60 o 
  16   0  12      290.95      325.41     21.52 o 
   0   1  12      717.90      731.62     10.24 o 
   1   1  12      159.65      192.02      3.39 o 
   2   1  12     1157.78     1196.75      8.22 o 
   3   1  12      235.29      233.18      3.09 o 
   4   1  12     1040.97     1030.13      6.51 o 
   5   1  12     2237.04     2065.20     12.11 o 
   6   1  12      472.97      437.60      5.76 o 
   7   1  12       80.38       92.11      3.64 o 
   8   1  12      342.61      337.94      7.03 o 
   9   1  12      169.62      163.36      5.74 o 
  10   1  12      417.12      345.37      8.55 o 
  11   1  12      327.06      302.69      8.83 o 
  12   1  12       59.25       33.49      4.89 o 
  13   1  12        4.99       12.40      4.21 o 
  14   1  12       29.68       16.91      4.81 o 
  15   1  12      135.28      120.56     10.09 o 
  16   1  12      398.61      445.11     17.26 o 
   0   2  12     1167.29     1198.77     13.49 o 
   1   2  12      974.63     1081.44      8.71 o 
   2   2  12     1197.55     1184.33      8.19 o 
   3   2  12      470.54      500.12      4.33 o 
   4   2  12       33.27       48.80      1.51 o 
   5   2  12     1042.73      991.23      7.98 o 
   6   2  12      540.66      544.63      6.71 o 
   7   2  12        3.50        6.02      1.95 o 
   8   2  12      640.09      616.24      8.91 o 
   9   2  12      397.35      408.16      8.38 o 
  10   2  12       39.79       36.62      3.95 o 
  11   2  12      289.10      254.29      8.03 o 
  12   2  12       96.29       82.39      5.73 o 
  13   2  12       45.61       39.31      5.16 o 
  14   2  12       40.78       24.53      5.80 o 
  15   2  12        1.16       11.35      6.11 o 
   0   3  12        1.68        2.60      1.34 o 
   1   3  12      655.82      715.84      5.60 o 
   2   3  12      830.53      861.71      6.25 o 
   3   3  12     1029.37     1086.57      7.03 o 
   4   3  12      372.30      366.10      3.82 o 
   5   3  12      130.72      103.84      2.64 o 
   6   3  12      583.77      601.08      6.85 o 
   7   3  12      134.56      122.90      3.86 o 
   8   3  12      796.20      723.79      9.56 o 
   9   3  12      229.82      217.41      6.44 o 
  10   3  12      268.31      240.76      7.43 o 
  11   3  12      122.21      113.17      6.10 o 
  12   3  12       20.10       17.77      4.06 o 
  13   3  12      251.45      271.05      9.66 o 
  14   3  12       34.98       32.10      5.52 o 
  15   3  12      158.10      168.32     11.33 o 
   0   4  12     1642.47     1887.66     14.00 o 
   1   4  12      244.98      278.51      2.92 o 
   2   4  12      978.79      990.03      6.64 o 
   3   4  12      108.74       98.26      1.97 o 
   4   4  12      526.61      507.31      4.98 o 
   5   4  12      364.20      381.84      5.24 o 
   6   4  12      243.88      231.99      4.79 o 
   7   4  12      227.99      193.55      4.92 o 
   8   4  12      352.58      339.18      7.16 o 
   9   4  12      281.58      278.36      7.18 o 
  10   4  12      841.42      793.98     11.81 o 
  11   4  12      748.90      684.39     12.72 o 
  12   4  12      159.82      160.15      7.63 o 
  13   4  12      214.44      210.10      9.16 o 
  14   4  12      129.71      140.48      8.50 o 
  15   4  12      354.84      387.95     21.30 o 
   0   5  12      533.57      589.37      6.63 o 
   1   5  12       73.89       61.16      1.64 o 
   2   5  12      831.01      882.54      6.49 o 
   3   5  12      644.53      653.83      5.61 o 
   4   5  12      728.78      747.07      7.87 o 
   5   5  12     2495.26     2405.50     18.70 o 
   6   5  12     1287.43     1206.78     12.53 o 
   7   5  12       59.72       65.15      3.37 o 
   8   5  12      487.53      464.69      8.17 o 
   9   5  12     1034.42      933.03     13.24 o 
  10   5  12      309.16      320.97      8.20 o 
  11   5  12      184.43      168.93      7.40 o 
  12   5  12      118.94      123.42      7.24 o 
  13   5  12      202.98      223.78      9.43 o 
  14   5  12      130.24      135.01     11.93 o 
  15   5  12      113.90      110.90     10.37 o 
   0   6  12     2545.49     2621.10     26.19 o 
   1   6  12      105.55      131.47      2.71 o 
   2   6  12      135.21      131.57      2.91 o 
   3   6  12      798.65      827.91      7.57 o 
   4   6  12      667.29      668.59      8.10 o 
   5   6  12       68.98       82.63      3.62 o 
   6   6  12      251.54      261.98      5.89 o 
   7   6  12       20.50       14.87      2.52 o 
   8   6  12      134.82      118.57      4.63 o 
   9   6  12       50.38       46.81      3.83 o 
  10   6  12        5.43        1.25      3.09 o 
  11   6  12       90.81       90.38      6.43 o 
  12   6  12       32.74       38.02      5.27 o 
  13   6  12      266.12      268.09     10.69 o 
  14   6  12      177.03      202.92     13.94 o 
  15   6  12      171.97      185.66     12.46 o 
   0   7  12      140.46      146.52      4.51 o 
   1   7  12       25.15       13.37      1.50 o 
   2   7  12      702.52      718.37      8.10 o 
   3   7  12      417.84      385.42      5.82 o 
   4   7  12      446.20      431.36      6.95 o 
   5   7  12       31.02       28.41      2.79 o 
   6   7  12      452.04      425.33      7.67 o 
   7   7  12      229.55      224.27      6.00 o 
   8   7  12      200.87      176.32      5.55 o 
   9   7  12      141.05      151.97      5.94 o 
  10   7  12      140.35      140.46      7.21 o 
  11   7  12      105.78       88.50      6.36 o 
  12   7  12       51.96       48.64      5.49 o 
  13   7  12      151.55      167.65      9.26 o 
  14   7  12       22.84       23.31      6.87 o 
  15   7  12       15.11       16.12      7.06 o 
   0   8  12      645.66      735.40     13.67 o 
   1   8  12      611.68      557.17      7.06 o 
   2   8  12       55.16       46.90      2.72 o 
   3   8  12      120.20      138.15      4.20 o 
   4   8  12     1119.85     1078.42     12.12 o 
   5   8  12      682.13      669.09      9.83 o 
   6   8  12      631.13      605.35      9.64 o 
   7   8  12      186.34      158.27      5.67 o 
   8   8  12       89.61       67.78      5.35 o 
   9   8  12      345.10      344.82      7.94 o 
  10   8  12       62.68       67.91      6.75 o 
  11   8  12       44.46       38.87      4.97 o 
  12   8  12      111.39      123.46      7.44 o 
  13   8  12        6.17        7.42      4.67 o 
  14   8  12       12.54        9.53      6.56 o 
   0   9  12      941.86      948.18     17.47 o 
   1   9  12      473.83      525.74      7.84 o 
   2   9  12      334.48      357.11      7.18 o 
   3   9  12      412.75      417.16      7.14 o 
   4   9  12      578.23      546.02      8.36 o 
   5   9  12     2451.50     2363.29     21.74 o 
   6   9  12       62.42       49.33      3.66 o 
   7   9  12      267.61      219.71      6.65 o 
   8   9  12      386.09      397.58      8.58 o 
   9   9  12      386.94      369.61      8.47 o 
  10   9  12      271.79      278.96      9.29 o 
  11   9  12       14.75       19.33      4.40 o 
  12   9  12      181.98      170.15      8.84 o 
  13   9  12      319.27      336.91     14.42 o 
  14   9  12      205.13      248.92     17.17 o 
   0  10  12     1935.12     1913.68     25.26 o 
   1  10  12      343.55      319.14      6.80 o 
   2  10  12      292.92      294.93      6.45 o 
   3  10  12       42.44       38.96      3.14 o 
   4  10  12        6.48        8.85      2.48 o 
   5  10  12      595.48      544.29      9.23 o 
   6  10  12      306.98      329.32      7.89 o 
   7  10  12      118.22      113.62      5.39 o 
   8  10  12      165.58      181.43      6.34 o 
   9  10  12      556.89      540.00     11.21 o 
  10  10  12        5.14        1.68      3.70 o 
  11  10  12       20.40       12.77      4.64 o 
  12  10  12      262.79      272.23     10.84 o 
  13  10  12       40.29       43.96      7.54 o 
   0  11  12     2333.50     2243.09     30.51 o 
   1  11  12      433.85      464.34      8.36 o 
   2  11  12        6.82       11.10      2.82 o 
   3  11  12     1003.09      893.22     12.39 o 
   4  11  12       92.37       98.11      5.56 o 
   5  11  12      367.75      347.41      8.31 o 
   6  11  12      373.11      335.54      8.65 o 
   7  11  12       86.32       70.69      4.86 o 
   8  11  12       27.14       28.30      3.98 o 
   9  11  12      180.77      184.19      7.83 o 
  10  11  12       88.63       90.17      6.02 o 
  11  11  12       92.96       85.74      6.94 o 
  12  11  12      250.12      267.09     12.63 o 
  13  11  12      120.65      119.39      9.76 o 
   0  12  12      472.01      482.28     13.70 o 
   1  12  12      465.43      416.85      8.28 o 
   2  12  12      904.82      859.24     12.37 o 
   3  12  12      362.37      350.65      8.23 o 
   4  12  12       24.94       18.37      3.48 o 
   5  12  12      422.00      396.60      9.68 o 
   6  12  12       80.87       70.03      5.28 o 
   7  12  12      173.65      166.90      6.75 o 
   8  12  12       37.61       30.52      4.23 o 
   9  12  12      378.10      384.09      9.86 o 
  10  12  12      199.70      191.50      8.55 o 
  11  12  12       45.99       52.95      5.94 o 
  12  12  12        4.78        8.86      5.68 o 
   0  13  12      128.81      115.12      8.49 o 
   1  13  12      528.61      504.50      9.90 o 
   2  13  12       28.32       21.23      3.45 o 
   3  13  12      286.94      284.15      8.68 o 
   4  13  12       42.81       33.70      4.32 o 
   5  13  12       91.12      105.45      6.13 o 
   6  13  12      140.42      154.97      7.08 o 
   7  13  12      330.65      347.17     10.50 o 
   8  13  12      306.70      309.76      9.67 o 
   9  13  12        6.40        9.39      3.87 o 
  10  13  12       11.30       12.27      4.11 o 
  11  13  12      163.25      161.86      9.77 o 
  12  13  12      201.09      196.76     10.49 o 
   0  14  12        0.49       -1.07      4.80 o 
   1  14  12       25.02       22.41      4.13 o 
   2  14  12      168.47      164.95      7.79 o 
   3  14  12      206.59      199.46      8.08 o 
   4  14  12       77.86       76.43      5.57 o 
   5  14  12      138.53      127.04      6.34 o 
   6  14  12       13.83        9.02      3.80 o 
   7  14  12      136.51      141.52      6.98 o 
   8  14  12       72.76       60.29      5.34 o 
   9  14  12      158.76      161.66      7.41 o 
  10  14  12       55.61       57.02      6.21 o 
  11  14  12      183.52      220.26     10.19 o 
   0  15  12      245.89      235.36     12.99 o 
   1  15  12       28.11       28.01      4.65 o 
   2  15  12      106.11      105.48      6.93 o 
   3  15  12       67.77       66.33      5.48 o 
   4  15  12       60.68       41.75      4.83 o 
   5  15  12      173.17      175.31      7.87 o 
   6  15  12       38.39       38.11      4.96 o 
   7  15  12      195.56      205.38      8.23 o 
   8  15  12       38.02       29.27      4.69 o 
   9  15  12       53.78       41.60      5.00 o 
  10  15  12       21.53       21.77      5.20 o 
   0  16  12      148.60      171.17     10.78 o 
   1  16  12       20.75       16.03      4.14 o 
   2  16  12      118.74      127.41      7.76 o 
   3  16  12        9.04       12.84      4.17 o 
   4  16  12      111.52      119.60      7.21 o 
   5  16  12       68.33       83.30      6.12 o 
   6  16  12       84.87       75.34      5.87 o 
   7  16  12       46.49       42.51      5.03 o 
   8  16  12       65.70       71.14      6.12 o 
   9  16  12       45.91       36.54      5.92 o 
   0  17  12        0.18        7.11      5.01 o 
   1  17  12       50.01       42.39      5.01 o 
   2  17  12        2.72        9.51      3.51 o 
   3  17  12       73.19       79.60      5.64 o 
   4  17  12      397.35      412.49     10.71 o 
   5  17  12       20.85       20.46      4.41 o 
   6  17  12       10.01       14.04      4.26 o 
   7  17  12       88.35       68.13      6.41 o 
   8  17  12      451.85      491.97     13.70 o 
   0  18  12      173.37      206.15     11.63 o 
   1  18  12       32.78       25.86      4.46 o 
   2  18  12       10.37       20.19      4.36 o 
   3  18  12       96.05      103.61      6.47 o 
   4  18  12        3.22        8.33      4.35 o 
   5  18  12      360.25      350.21     11.05 o 
   6  18  12       89.88       79.34      6.92 o 
   0  19  12       43.84       57.02      8.57 o 
   1  19  12       22.60       20.70      4.56 o 
   2  19  12      309.20      318.87     10.12 o 
   3  19  12      159.48      164.04      8.24 o 
   4  19  12        8.72       18.36      5.22 o 
   1   0  13      141.66      120.15      5.02 o 
   2   0  13      118.18      150.05      3.74 o 
   3   0  13      163.18      178.72      4.20 o 
   4   0  13      224.40      286.37      4.02 o 
   5   0  13       27.46       17.93      2.21 o 
   6   0  13     1133.35     1016.62     14.34 o 
   7   0  13     1340.83     1236.57     17.72 o 
   8   0  13     1308.58     1211.37     19.68 o 
   9   0  13       10.51        8.65      3.92 o 
  10   0  13       17.85       11.96      4.78 o 
  11   0  13       14.90        9.22      5.87 o 
  12   0  13        3.45        5.68      5.56 o 
  13   0  13      176.23      198.16     11.73 o 
  14   0  13        5.21        0.47      5.87 o 
  15   0  13      496.10      500.52     21.91 o 
   0   1  13     3551.43     3615.09     36.99 o 
   1   1  13      529.56      553.61      6.33 o 
   2   1  13      226.14      243.08      3.00 o 
   3   1  13      328.75      308.37      3.72 o 
   4   1  13      237.01      234.46      2.80 o 
   5   1  13     2270.33     2161.55     13.57 o 
   6   1  13      836.92      854.64      8.97 o 
   7   1  13      739.08      700.63      8.99 o 
   8   1  13        5.84       11.44      2.53 o 
   9   1  13        8.70       10.68      2.94 o 
  10   1  13      266.58      278.40      8.06 o 
  11   1  13       74.02       95.63      6.53 o 
  12   1  13       94.73      108.20      6.57 o 
  13   1  13       30.49       32.86      4.93 o 
  14   1  13       28.05       27.96      5.35 o 
  15   1  13      104.03      114.71     11.17 o 
   0   2  13      857.16      851.41     11.93 o 
   1   2  13      258.78      266.49      3.88 o 
   2   2  13      746.63      751.12      6.10 o 
   3   2  13      202.69      186.91      2.74 o 
   4   2  13      160.80      194.78      2.91 o 
   5   2  13      296.17      311.80      4.38 o 
   6   2  13     2145.14     2131.84     16.28 o 
   7   2  13       80.44       74.36      3.46 o 
   8   2  13       72.34       58.30      3.60 o 
   9   2  13       24.45       13.82      3.03 o 
  10   2  13       77.19       73.23      4.79 o 
  11   2  13      209.30      208.40      8.36 o 
  12   2  13        5.72        1.83      3.68 o 
  13   2  13       87.15       84.26      6.54 o 
  14   2  13      274.78      304.05     11.13 o 
  15   2  13      372.49      395.84     15.73 o 
   0   3  13      794.72      866.17     11.63 o 
   1   3  13      122.05      151.94      2.46 o 
   2   3  13      639.85      675.02      5.40 o 
   3   3  13      114.28      119.90      2.05 o 
   4   3  13      522.07      552.49      4.95 o 
   5   3  13     1960.85     1935.63     14.05 o 
   6   3  13     3028.85     2932.00     20.24 o 
   7   3  13      722.18      673.54      8.63 o 
   8   3  13      193.32      190.34      5.59 o 
   9   3  13      272.69      230.37      6.93 o 
  10   3  13      151.84      169.83      6.54 o 
  11   3  13      151.74      150.84      7.53 o 
  12   3  13      170.97      173.55      7.79 o 
  13   3  13      111.03      126.73      7.61 o 
  14   3  13       16.75       20.87      5.07 o 
  15   3  13       68.48       75.26      8.95 o 
   0   4  13      119.51      116.12      2.98 o 
   1   4  13       85.46      109.46      1.97 o 
   2   4  13      228.25      255.38      3.05 o 
   3   4  13      956.72     1055.59      7.73 o 
   4   4  13      851.54      819.67      7.74 o 
   5   4  13     1686.58     1723.39     13.79 o 
   6   4  13      157.53      135.06      3.96 o 
   7   4  13      514.96      500.09      7.41 o 
   8   4  13      370.75      346.21      7.05 o 
   9   4  13      468.22      442.27      8.74 o 
  10   4  13      345.40      316.68      9.52 o 
  11   4  13       88.49       83.34      5.82 o 
  12   4  13       48.67       51.42      5.45 o 
  13   4  13       46.21       66.87      6.51 o 
  14   4  13      168.28      175.67      9.37 o 
  15   4  13      289.58      318.93     15.92 o 
   0   5  13      290.52      345.99      5.34 o 
   1   5  13      832.22      889.21      6.45 o 
   2   5  13     1080.63     1139.65      8.46 o 
   3   5  13      167.38      169.12      3.43 o 
   4   5  13      852.86      826.17      8.78 o 
   5   5  13      974.90      913.68     10.30 o 
   6   5  13      200.81      205.72      5.28 o 
   7   5  13     1424.12     1363.57     13.69 o 
   8   5  13      124.96      139.59      5.09 o 
   9   5  13      520.19      443.73      8.89 o 
  10   5  13      176.32      153.78      7.60 o 
  11   5  13      464.42      457.48     11.36 o 
  12   5  13      351.87      377.73     11.17 o 
  13   5  13      161.02      131.44      8.05 o 
  14   5  13       27.07       28.63      5.58 o 
  15   5  13      122.33      130.20     13.35 o 
   0   6  13     1071.91      986.36     11.51 o 
   1   6  13      286.35      274.31      4.06 o 
   2   6  13       68.32       61.15      2.36 o 
   3   6  13      401.55      440.98      6.16 o 
   4   6  13      161.32      158.60      4.43 o 
   5   6  13      191.95      165.83      4.83 o 
   6   6  13      307.40      340.26      6.74 o 
   7   6  13      939.85      847.89     10.77 o 
   8   6  13       35.99       35.60      3.25 o 
   9   6  13       57.97       51.80      4.15 o 
  10   6  13      195.32      212.97      8.59 o 
  11   6  13      156.16      156.16      7.51 o 
  12   6  13       25.83       10.89      4.16 o 
  13   6  13      123.60      158.23      8.77 o 
  14   6  13       69.86       80.16      8.53 o 
   0   7  13      518.62      518.41      8.81 o 
   1   7  13      188.90      209.44      4.17 o 
   2   7  13      311.07      304.60      5.18 o 
   3   7  13       58.10       41.62      2.67 o 
   4   7  13      238.82      257.81      5.76 o 
   5   7  13     1679.86     1498.84     16.97 o 
   6   7  13      436.03      458.51      8.36 o 
   7   7  13      374.05      343.11      7.24 o 
   8   7  13      195.77      184.27      5.84 o 
   9   7  13      210.48      184.87      7.34 o 
  10   7  13       38.15       28.10      4.63 o 
  11   7  13       57.69       53.77      5.36 o 
  12   7  13      114.02      101.62      7.03 o 
  13   7  13      122.67      151.65      9.16 o 
  14   7  13      170.40      198.12     11.95 o 
   0   8  13       26.23       20.51      3.25 o 
   1   8  13      151.54      162.01      4.37 o 
   2   8  13       33.28       31.24      2.51 o 
   3   8  13       92.70       68.91      3.37 o 
   4   8  13      204.72      209.13      5.42 o 
   5   8  13     1677.31     1654.19     17.18 o 
   6   8  13      260.24      245.39      7.67 o 
   7   8  13      167.89      157.96      5.78 o 
   8   8  13      166.47      173.07      5.93 o 
   9   8  13      184.81      176.62      9.38 o 
  10   8  13      563.04      507.98     11.41 o 
  11   8  13      185.25      166.43      7.92 o 
  12   8  13      158.52      154.43      8.36 o 
  13   8  13      212.50      243.32     14.59 o 
  14   8  13        4.14        5.98      5.80 o 
   0   9  13      237.43      217.44      7.64 o 
   1   9  13      124.41      122.91      4.48 o 
   2   9  13       76.27       80.32      3.80 o 
   3   9  13     1328.80     1279.15     13.77 o 
   4   9  13      814.61      826.04     10.82 o 
   5   9  13      677.83      629.39      9.97 o 
   6   9  13       20.97       30.86      3.37 o 
   7   9  13       26.47       15.14      3.12 o 
   8   9  13      307.69      315.99     10.42 o 
   9   9  13       26.01       24.16      3.99 o 
  10   9  13       49.60       50.62      4.94 o 
  11   9  13       51.14       48.07      5.47 o 
  12   9  13      189.25      183.38      9.16 o 
  13   9  13       99.35       94.60      7.48 o 
   0  10  13        1.38        1.64      2.96 o 
   1  10  13      511.80      503.22      8.89 o 
   2  10  13      203.93      186.68      6.17 o 
   3  10  13      227.49      237.33      6.49 o 
   4  10  13      579.69      505.40      9.42 o 
   5  10  13      223.17      209.72      6.90 o 
   6  10  13       39.32       37.55      3.79 o 
   7  10  13      129.99      138.11      6.09 o 
   8  10  13      209.64      202.28      7.38 o 
   9  10  13      371.45      372.93      9.24 o 
  10  10  13       29.92       27.75      4.59 o 
  11  10  13        4.10        4.79      4.16 o 
  12  10  13      126.73      134.28      8.37 o 
  13  10  13       38.32       34.59      8.39 o 
   0  11  13      306.45      295.03     10.19 o 
   1  11  13      623.85      605.09      9.85 o 
   2  11  13       76.02       69.75      4.24 o 
   3  11  13      504.47      447.68     10.41 o 
   4  11  13      120.47      126.39      6.44 o 
   5  11  13      139.28      137.82      6.38 o 
   6  11  13       34.76       47.52      4.49 o 
   7  11  13      434.65      406.91      9.93 o 
   8  11  13      230.64      213.55      8.21 o 
   9  11  13       80.89       85.38      5.37 o 
  10  11  13       78.93       66.35      5.50 o 
  11  11  13       92.18      109.24      7.39 o 
  12  11  13       24.99       17.40      5.15 o 
   0  12  13      249.06      278.07     10.50 o 
   1  12  13      164.35      167.95      6.32 o 
   2  12  13       94.56       95.41      5.01 o 
   3  12  13      501.72      473.41      9.39 o 
   4  12  13       90.32       85.65      5.36 o 
   5  12  13       32.12       32.31      4.35 o 
   6  12  13      497.38      492.97     12.03 o 
   7  12  13       33.96       21.91      4.20 o 
   8  12  13        9.68        8.99      3.51 o 
   9  12  13       86.77       89.72      5.86 o 
  10  12  13      140.01      136.90      7.28 o 
  11  12  13      211.44      234.37     10.17 o 
  12  12  13       77.38       75.80      8.60 o 
   0  13  13      810.13      826.07     19.58 o 
   1  13  13      171.76      175.68      7.25 o 
   2  13  13      517.69      506.30     12.51 o 
   3  13  13      113.74      103.39      6.21 o 
   4  13  13      306.31      308.75      9.46 o 
   5  13  13      369.43      357.26     10.35 o 
   6  13  13      269.45      260.21      9.65 o 
   7  13  13      168.03      165.52      7.49 o 
   8  13  13      112.41      115.63      6.76 o 
   9  13  13      109.43      122.22      6.65 o 
  10  13  13       29.72       27.32      4.68 o 
  11  13  13       14.70       25.50      5.77 o 
   0  14  13      230.18      233.51     12.49 o 
   1  14  13       90.51       81.98      5.99 o 
   2  14  13      824.82      757.65     14.56 o 
   3  14  13      153.97      163.97      7.96 o 
   4  14  13       52.06       53.89      5.47 o 
   5  14  13       87.55       82.70      7.27 o 
   6  14  13      255.70      251.40      8.46 o 
   7  14  13      107.88       99.89      7.01 o 
   8  14  13       18.97       19.68      4.15 o 
   9  14  13      105.54      129.58      6.83 o 
  10  14  13      127.46      128.21      7.29 o 
   0  15  13       98.78       83.01      9.07 o 
   1  15  13      218.93      220.41      9.05 o 
   2  15  13      444.71      452.85     12.17 o 
   3  15  13       94.10       89.78      6.65 o 
   4  15  13       75.05       93.21      6.86 o 
   5  15  13      378.72      396.65     10.78 o 
   6  15  13       12.44       19.02      4.20 o 
   7  15  13      107.63      115.73      6.70 o 
   8  15  13       86.56       78.48      6.13 o 
   9  15  13       78.52       81.04      6.19 o 
   0  16  13       28.71       18.75      7.16 o 
   1  16  13       12.99       17.46      4.43 o 
   2  16  13      197.96      220.43      9.44 o 
   3  16  13       17.59       16.91      4.36 o 
   4  16  13       99.62       99.45      7.37 o 
   5  16  13        3.60       16.30      4.35 o 
   6  16  13       26.22       23.58      4.78 o 
   7  16  13       35.66       33.02      5.19 o 
   8  16  13       89.25       89.43      6.93 o 
   0  17  13      103.71       92.30      9.98 o 
   1  17  13       33.63       37.84      5.25 o 
   2  17  13       45.96       45.42      5.25 o 
   3  17  13       44.79       49.64      5.51 o 
   4  17  13      226.81      244.20     10.03 o 
   5  17  13      136.35      120.12      7.40 o 
   6  17  13       91.34       98.71      7.07 o 
   7  17  13       77.28      104.89      7.29 o 
   0  18  13       13.88       13.06      5.99 o 
   1  18  13      164.80      159.95      7.56 o 
   2  18  13      194.78      190.17      8.16 o 
   3  18  13        2.12        7.79      4.13 o 
   4  18  13        9.26       17.94      4.50 o 
   5  18  13       37.21       23.56      4.86 o 
   0  19  13      189.38      183.35     11.53 o 
   1  19  13        2.30        6.60      4.14 o 
   2  19  13       22.90       17.90      4.64 o 
   0   0  14      557.56      642.39     14.85 o 
   1   0  14      217.95      248.48      7.04 o 
   2   0  14     1198.37     1236.86     12.86 o 
   3   0  14      179.81      166.75      4.40 o 
   4   0  14       69.74       66.01      2.93 o 
   5   0  14     4257.38     4234.96     33.94 o 
   6   0  14      976.71      993.41     14.48 o 
   7   0  14     1023.86      997.02     15.74 o 
   8   0  14      124.67      115.08      6.39 o 
   9   0  14        4.55        4.44      3.95 o 
  10   0  14        0.06        4.41      5.02 o 
  11   0  14       68.77       61.00      8.70 o 
  12   0  14       12.41       16.99      7.00 o 
  13   0  14       78.04       79.07      9.20 o 
  14   0  14       33.27       26.69      7.52 o 
  15   0  14       15.64       15.68      7.78 o 
   0   1  14     1956.35     2072.25     25.54 o 
   1   1  14      296.62      312.27      5.16 o 
   2   1  14      284.60      270.83      3.29 o 
   3   1  14      674.45      711.26      6.13 o 
   4   1  14      280.20      291.97      3.41 o 
   5   1  14       40.81       30.79      1.97 o 
   6   1  14     1901.89     1870.89     15.23 o 
   7   1  14     2151.30     2126.35     18.62 o 
   8   1  14     1401.07     1338.63     14.48 o 
   9   1  14       85.08       79.74      4.72 o 
  10   1  14       79.84       76.19      6.02 o 
  11   1  14      127.54      111.77      6.98 o 
  12   1  14       52.11       46.05      6.54 o 
  13   1  14      147.23      142.26      7.71 o 
  14   1  14      400.45      458.38     13.05 o 
  15   1  14      260.66      297.11     12.19 o 
   0   2  14        1.22        2.93      1.92 o 
   1   2  14        8.25       10.84      1.48 o 
   2   2  14      380.72      412.19      4.35 o 
   3   2  14       17.29       17.03      1.36 o 
   4   2  14      302.63      314.65      3.61 o 
   5   2  14     2192.60     2152.07     15.50 o 
   6   2  14      194.06      180.17      4.39 o 
   7   2  14     1152.22     1103.22     12.09 o 
   8   2  14      162.11      149.64      5.07 o 
   9   2  14       39.96       30.65      3.46 o 
  10   2  14      122.92      126.82      6.63 o 
  11   2  14      268.10      242.40      9.40 o 
  12   2  14      191.60      197.18      9.26 o 
  13   2  14       13.00       13.97      4.40 o 
  14   2  14      300.53      316.49     12.16 o 
  15   2  14      135.36      146.47     11.93 o 
   0   3  14       35.99       44.72      2.49 o 
   1   3  14       55.82       80.27      2.21 o 
   2   3  14      471.64      457.17      5.16 o 
   3   3  14     1281.32     1337.90      9.02 o 
   4   3  14     2124.20     2141.12     13.63 o 
   5   3  14      674.70      726.51      7.64 o 
   6   3  14      387.12      373.76      5.80 o 
   7   3  14      387.46      369.52      7.90 o 
   8   3  14       46.03       29.77      3.10 o 
   9   3  14      173.44      180.53      6.15 o 
  10   3  14       18.56       15.62      3.89 o 
  11   3  14      537.49      469.64     11.82 o 
  12   3  14      234.59      243.43     10.43 o 
  13   3  14      214.71      216.55      9.36 o 
  14   3  14       12.32       12.49      4.88 o 
  15   3  14      492.59      554.94     16.90 o 
   0   4  14      446.30      575.10      6.08 o 
   1   4  14      134.68      122.18      2.43 o 
   2   4  14      941.06      937.35      6.55 o 
   3   4  14      227.60      208.66      3.26 o 
   4   4  14     3092.12     3048.97     21.22 o 
   5   4  14     1355.27     1354.27     12.46 o 
   6   4  14       97.23      102.57      3.79 o 
   7   4  14      137.58      141.67      4.41 o 
   8   4  14       29.59       19.30      2.93 o 
   9   4  14        9.44        6.28      2.88 o 
  10   4  14       27.36       24.75      4.14 o 
  11   4  14       62.16       57.88      5.84 o 
  12   4  14      174.60      189.11     10.34 o 
  13   4  14      220.23      233.19     10.01 o 
  14   4  14      183.58      183.02      9.64 o 
  15   4  14      756.31      857.15     27.01 o 
   0   5  14       23.51       23.14      2.00 o 
   1   5  14      256.57      289.15      3.75 o 
   2   5  14      217.28      232.16      3.65 o 
   3   5  14     2505.82     2550.30     22.86 o 
   4   5  14     1467.98     1434.46     13.58 o 
   5   5  14     2339.01     2237.39     18.95 o 
   6   5  14     1702.93     1647.10     16.00 o 
   7   5  14      135.68      124.33      4.37 o 
   8   5  14       88.34       75.79      4.21 o 
   9   5  14      851.82      814.37     13.21 o 
  10   5  14       17.29       11.87      3.75 o 
  11   5  14      215.53      236.22      9.57 o 
  12   5  14       59.52       51.04      5.73 o 
  13   5  14      103.62      118.55      7.94 o 
  14   5  14       63.96       65.84      7.08 o 
   0   6  14       82.76       62.55      3.29 o 
   1   6  14      318.52      313.26      4.80 o 
   2   6  14      278.49      253.07      4.97 o 
   3   6  14      654.36      616.68      7.94 o 
   4   6  14      574.11      566.92      8.14 o 
   5   6  14      823.89      858.51     10.72 o 
   6   6  14      315.56      305.91      6.63 o 
   7   6  14      265.05      242.79      6.15 o 
   8   6  14      191.44      185.22      5.79 o 
   9   6  14       19.96       19.21      3.64 o 
  10   6  14      215.97      198.10      8.48 o 
  11   6  14       31.89       22.73      4.70 o 
  12   6  14       88.15       89.73      6.56 o 
  13   6  14      196.08      204.19      9.51 o 
  14   6  14       79.12       85.68      7.65 o 
   0   7  14      271.08      263.27      7.04 o 
   1   7  14      127.80      118.70      3.64 o 
   2   7  14      987.53      917.08      9.78 o 
   3   7  14     1133.48     1117.22     11.57 o 
   4   7  14      619.28      623.64      8.92 o 
   5   7  14      458.43      418.96      7.65 o 
   6   7  14      232.02      239.53      6.24 o 
   7   7  14       29.45       41.33      3.53 o 
   8   7  14      204.81      200.64      6.17 o 
   9   7  14      321.16      272.37      9.07 o 
  10   7  14       18.63       15.91      4.23 o 
  11   7  14       46.77       34.76      5.54 o 
  12   7  14       32.37       43.30      5.39 o 
  13   7  14      186.36      210.70      9.81 o 
  14   7  14      173.78      180.00     10.06 o 
   0   8  14       10.41       11.96      2.99 o 
   1   8  14      322.27      287.93      5.98 o 
   2   8  14      119.24      141.49      4.47 o 
   3   8  14      148.58      152.48      4.54 o 
   4   8  14     1173.92     1155.41     12.97 o 
   5   8  14      208.92      207.93      7.02 o 
   6   8  14      478.86      489.86     10.99 o 
   7   8  14      370.25      358.03      8.08 o 
   8   8  14      247.31      221.03      7.12 o 
   9   8  14      223.36      210.19      8.94 o 
  10   8  14       23.58       20.04      4.30 o 
  11   8  14       24.91       21.94      4.48 o 
  12   8  14       86.63       96.81      7.08 o 
  13   8  14      174.03      190.50      9.64 o 
   0   9  14      261.38      276.19      9.03 o 
   1   9  14       55.40       58.05      3.51 o 
   2   9  14      149.24      152.03      5.14 o 
   3   9  14      242.85      245.55      6.20 o 
   4   9  14      100.98       88.71      4.22 o 
   5   9  14       35.11       35.35      3.93 o 
   6   9  14      644.51      602.96     10.01 o 
   7   9  14      695.20      665.33     12.29 o 
   8   9  14       23.16       17.48      3.60 o 
   9   9  14       70.10       78.14      6.07 o 
  10   9  14       60.13       61.89      6.15 o 
  11   9  14       10.63       19.61      4.54 o 
  12   9  14       57.68       58.31      6.21 o 
  13   9  14      244.02      268.88     11.29 o 
   0  10  14      114.73      118.09      6.88 o 
   1  10  14      489.96      455.19      8.32 o 
   2  10  14      355.81      328.79      7.59 o 
   3  10  14      175.47      164.49      5.88 o 
   4  10  14      505.48      457.23      9.01 o 
   5  10  14      419.30      390.45      8.57 o 
   6  10  14      198.25      191.28      6.84 o 
   7  10  14      383.48      350.69      9.22 o 
   8  10  14      340.08      301.92      8.76 o 
   9  10  14       39.92       40.82      4.90 o 
  10  10  14       60.11       51.34      5.22 o 
  11  10  14      107.01      129.62      8.02 o 
  12  10  14       55.60       55.07      8.45 o 
  13  10  14       35.34       37.10      6.34 o 
   0  11  14      737.27      761.45     17.01 o 
   1  11  14       38.71       33.12      3.53 o 
   2  11  14       37.48       30.74      3.89 o 
   3  11  14      161.85      144.50      5.69 o 
   4  11  14      317.85      298.75      8.27 o 
   5  11  14       75.78       73.98      5.28 o 
   6  11  14      323.98      308.40      8.86 o 
   7  11  14      595.17      598.94     12.49 o 
   8  11  14       24.45       19.96      4.16 o 
   9  11  14       39.10       44.87      4.91 o 
  10  11  14       68.41       71.81      5.74 o 
  11  11  14       98.59       97.24      7.18 o 
  12  11  14      101.06       97.15      7.60 o 
   0  12  14       99.03       99.89      8.20 o 
   1  12  14        0.15        2.23      2.98 o 
   2  12  14      295.22      283.10      8.26 o 
   3  12  14      557.95      543.15     11.36 o 
   4  12  14      645.24      609.19     12.48 o 
   5  12  14       81.55       69.90      5.77 o 
   6  12  14      176.62      160.27      8.05 o 
   7  12  14        4.86        5.26      3.72 o 
   8  12  14      295.92      297.89     10.45 o 
   9  12  14      103.78      103.43      6.06 o 
  10  12  14      230.28      230.18      8.98 o 
  11  12  14      170.76      185.16      9.11 o 
   0  13  14      110.28       98.02     10.39 o 
   1  13  14      114.66      116.19      6.64 o 
   2  13  14       86.72      102.07      6.53 o 
   3  13  14      420.75      385.59     10.75 o 
   4  13  14      321.96      288.83      9.37 o 
   5  13  14      111.52      124.47      7.31 o 
   6  13  14      108.22      110.58      7.05 o 
   7  13  14      263.61      281.80     10.22 o 
   8  13  14       52.68       52.97      5.51 o 
   9  13  14      129.49      128.87      6.92 o 
  10  13  14       90.45       84.21      6.20 o 
  11  13  14       52.08       53.15      6.34 o 
   0  14  14       68.93       58.96      7.94 o 
   1  14  14      374.00      352.23     10.58 o 
   2  14  14      291.37      304.72     12.25 o 
   3  14  14       68.93       61.75      5.88 o 
   4  14  14      167.34      149.82      8.73 o 
   5  14  14       60.44       50.99      5.61 o 
   6  14  14        5.81        4.67      4.06 o 
   7  14  14       46.97       55.66      5.96 o 
   8  14  14      116.67      114.05      6.97 o 
   9  14  14      434.05      449.29     11.82 o 
  10  14  14       19.69       31.41      5.19 o 
   0  15  14       77.29       85.85      9.12 o 
   1  15  14       67.09       65.73      5.86 o 
   2  15  14      160.24      145.17      7.83 o 
   3  15  14      107.79      104.53      6.96 o 
   4  15  14      799.20      774.03     15.69 o 
   5  15  14      287.52      285.17     10.55 o 
   6  15  14      605.30      642.33     17.88 o 
   7  15  14       20.11       25.90      4.60 o 
   8  15  14       68.55       71.32      6.01 o 
   9  15  14      244.26      247.78      9.30 o 
   0  16  14       11.57        7.66      5.80 o 
   1  16  14       16.01       15.27      4.32 o 
   2  16  14      504.60      533.38     13.37 o 
   3  16  14      274.90      301.04     10.92 o 
   4  16  14      243.10      265.36     10.58 o 
   5  16  14      326.95      327.82     11.03 o 
   6  16  14      114.21      119.81      7.35 o 
   7  16  14      221.18      230.41      9.47 o 
   8  16  14       27.11       25.35      5.13 o 
   0  17  14      196.75      166.32     12.78 o 
   1  17  14      135.50      140.18     10.09 o 
   2  17  14       28.67       21.71      5.05 o 
   3  17  14      281.68      319.37     12.37 o 
   4  17  14      179.09      184.05      8.77 o 
   5  17  14      172.55      174.61      8.67 o 
   6  17  14       94.60       84.82      6.88 o 
   0  18  14       10.75       12.39      6.91 o 
   1  18  14       32.55       37.78      5.66 o 
   2  18  14       10.48       21.99      5.01 o 
   3  18  14       88.27       97.60      7.11 o 
   4  18  14      147.37      154.32      8.49 o 
   1   0  15       79.85       86.05      5.26 o 
   2   0  15        7.61        6.85      1.80 o 
   3   0  15      327.30      351.69      6.29 o 
   4   0  15     7943.95     8081.93     57.04 o 
   5   0  15     5358.60     5426.38     46.31 o 
   6   0  15      289.48      291.47      7.89 o 
   7   0  15     1104.39     1001.43     16.03 o 
   8   0  15     1486.08     1418.99     22.04 o 
   9   0  15        9.18       10.75      4.14 o 
  10   0  15      263.43      262.51     24.85 o 
  11   0  15       68.86       59.54      8.52 o 
  12   0  15       17.25       18.66      6.89 o 
  13   0  15      517.60      523.23     20.84 o 
  14   0  15      114.06       98.11     10.70 o 
   0   1  15      881.56      883.39     13.23 o 
   1   1  15        0.62        4.42      1.75 o 
   2   1  15       66.13       74.92      1.96 o 
   3   1  15      642.93      719.18      6.65 o 
   4   1  15      868.27      904.26      6.77 o 
   5   1  15     3360.54     3318.09     21.74 o 
   6   1  15     1519.99     1459.39     13.54 o 
   7   1  15      925.57      893.16     10.56 o 
   8   1  15      715.18      701.62     10.37 o 
   9   1  15      191.64      177.67      6.03 o 
  10   1  15      160.98      137.59      7.27 o 
  11   1  15       94.07      100.69      6.94 o 
  12   1  15      575.57      570.91     14.61 o 
  13   1  15       11.90       13.68      4.93 o 
  14   1  15       58.76       55.95      6.42 o 
   0   2  15       78.39       76.80      4.04 o 
   1   2  15      167.23      177.88      4.16 o 
   2   2  15      428.22      411.96      4.26 o 
   3   2  15      668.50      636.66      6.68 o 
   4   2  15      799.91      835.23      7.14 o 
   5   2  15      228.67      223.03      4.04 o 
   6   2  15     1641.25     1624.43     14.40 o 
   7   2  15     1470.09     1398.29     14.20 o 
   8   2  15       87.51       85.51      4.97 o 
   9   2  15       77.23       73.60      4.67 o 
  10   2  15       66.65       50.67      4.73 o 
  11   2  15        3.46        3.24      3.53 o 
  12   2  15      126.33      124.06      8.21 o 
  13   2  15       39.18       42.05      6.10 o 
  14   2  15      169.17      170.44      9.19 o 
   0   3  15      122.11      137.41      4.31 o 
   1   3  15      417.22      498.64      4.72 o 
   2   3  15      528.54      508.74      5.57 o 
   3   3  15      548.14      519.50      5.69 o 
   4   3  15      815.20      879.59      8.01 o 
   5   3  15     8859.52     8757.88     51.78 o 
   6   3  15      101.74       93.05      3.52 o 
   7   3  15      970.26      947.19     11.26 o 
   8   3  15      782.12      782.99     11.04 o 
   9   3  15      135.75      101.95      5.34 o 
  10   3  15      239.55      263.18      8.67 o 
  11   3  15      115.54      117.63      7.02 o 
  12   3  15       94.96       87.71      7.40 o 
  13   3  15      123.49      138.45      8.38 o 
  14   3  15      356.85      413.14     14.70 o 
   0   4  15       22.15       25.81      1.90 o 
   1   4  15      595.80      655.99      5.16 o 
   2   4  15      247.28      224.78      3.53 o 
   3   4  15      353.28      360.90      4.67 o 
   4   4  15      830.85      832.71      9.08 o 
   5   4  15     3188.12     3029.92     24.00 o 
   6   4  15       87.79       90.87      3.85 o 
   7   4  15      115.03       97.67      4.22 o 
   8   4  15      132.97      138.13      5.34 o 
   9   4  15      177.92      191.28      7.22 o 
  10   4  15       52.05       45.79      4.98 o 
  11   4  15       77.53       76.35      6.52 o 
  12   4  15      120.28      105.74      7.71 o 
  13   4  15       67.58       64.94      6.16 o 
  14   4  15       40.28       45.87      6.35 o 
   0   5  15      184.64      175.15      4.54 o 
   1   5  15     1156.79     1028.15     10.25 o 
   2   5  15        6.84        6.85      1.55 o 
   3   5  15     1100.82     1062.81     10.79 o 
   4   5  15      275.60      259.31      5.49 o 
   5   5  15      121.73      128.00      4.30 o 
   6   5  15      117.42      110.45      4.31 o 
   7   5  15      375.22      370.95      7.17 o 
   8   5  15      239.14      226.53      6.74 o 
   9   5  15      261.21      247.29      8.36 o 
  10   5  15       57.46       47.24      5.26 o 
  11   5  15      238.93      267.96     10.65 o 
  12   5  15      135.13      146.73     10.71 o 
  13   5  15        4.46        6.94      4.37 o 
  14   5  15       51.69       51.47      6.30 o 
   0   6  15       57.36       40.71      3.48 o 
   1   6  15      925.80      949.31      9.59 o 
   2   6  15      281.37      240.39      4.85 o 
   3   6  15       43.47       39.84      2.70 o 
   4   6  15     1187.15     1207.45     12.91 o 
   5   6  15      420.18      381.48      7.10 o 
   6   6  15      953.66      930.55     11.75 o 
   7   6  15       52.21       64.84      3.86 o 
   8   6  15       31.91       24.51      3.27 o 
   9   6  15      168.26      141.15      7.04 o 
  10   6  15       55.46       53.11      5.33 o 
  11   6  15       54.02       70.59      6.54 o 
  12   6  15      280.01      296.35     13.52 o 
  13   6  15      182.79      186.78      9.37 o 
  14   6  15       73.65       95.31      7.77 o 
   0   7  15      161.09      143.45      5.96 o 
   1   7  15      224.23      236.00      6.09 o 
   2   7  15       80.53       77.57      3.36 o 
   3   7  15      259.10      272.27      6.12 o 
   4   7  15      108.11      106.45      4.17 o 
   5   7  15      744.25      754.82     10.80 o 
   6   7  15       21.33       19.10      2.89 o 
   7   7  15      511.61      475.03      8.68 o 
   8   7  15      337.98      332.51      8.23 o 
   9   7  15       54.28       52.54      5.18 o 
  10   7  15      292.84      317.53     10.94 o 
  11   7  15       76.31       72.60      6.60 o 
  12   7  15      188.05      195.35     10.31 o 
  13   7  15       14.05       13.16      4.93 o 
   0   8  15      150.31      136.57      6.84 o 
   1   8  15      341.37      306.70      6.98 o 
   2   8  15      184.03      207.52      6.26 o 
   3   8  15      376.23      352.07      6.67 o 
   4   8  15      230.77      216.44      5.76 o 
   5   8  15       46.92       41.44      3.42 o 
   6   8  15      888.07      906.22     12.42 o 
   7   8  15       84.54       78.81      4.95 o 
   8   8  15      132.95      115.04      5.67 o 
   9   8  15       63.40       51.65      4.91 o 
  10   8  15       64.35       67.44      6.10 o 
  11   8  15      479.97      539.07     14.91 o 
  12   8  15      208.83      244.76     10.23 o 
  13   8  15       19.58       12.45      5.10 o 
   0   9  15      907.47      951.00     19.79 o 
   1   9  15      937.73      888.72     11.64 o 
   2   9  15      794.61      776.69     10.86 o 
   3   9  15      730.64      698.12     10.43 o 
   4   9  15      114.63      108.15      4.87 o 
   5   9  15      213.15      178.18      6.02 o 
   6   9  15       91.85       82.05      4.97 o 
   7   9  15      338.73      342.29      9.15 o 
   8   9  15       24.70       21.36      3.85 o 
   9   9  15       67.59       58.89      5.19 o 
  10   9  15      108.14       92.36      7.62 o 
  11   9  15       42.22       44.67      6.00 o 
  12   9  15       35.71       33.88      5.58 o 
  13   9  15       72.04       62.19      6.79 o 
   0  10  15      149.57      153.69      8.35 o 
   1  10  15      488.88      468.77      8.89 o 
   2  10  15     1012.75      983.06     14.18 o 
   3  10  15      325.09      315.99      7.60 o 
   4  10  15      189.09      182.23      6.41 o 
   5  10  15      164.73      156.67      6.42 o 
   6  10  15      182.29      182.57      7.51 o 
   7  10  15       25.34       23.90      3.84 o 
   8  10  15        7.38       12.91      3.63 o 
   9  10  15       12.71       16.00      3.92 o 
  10  10  15      454.05      449.30     13.72 o 
  11  10  15       47.28       37.96      5.85 o 
  12  10  15       32.75       37.53      5.87 o 
   0  11  15       36.67       24.06      4.92 o 
   1  11  15       26.71       22.67      3.35 o 
   2  11  15      498.26      477.10     10.10 o 
   3  11  15      531.14      531.50     10.99 o 
   4  11  15      267.64      257.24      8.14 o 
   5  11  15      685.65      673.13     12.83 o 
   6  11  15       27.60       32.47      4.58 o 
   7  11  15      436.88      416.30     11.23 o 
   8  11  15        8.87        8.34      3.81 o 
   9  11  15      586.30      624.19     13.05 o 
  10  11  15      262.16      278.68     11.31 o 
  11  11  15       15.32       20.56      4.85 o 
  12  11  15       79.29       67.96      7.01 o 
   0  12  15      528.31      504.07     16.15 o 
   1  12  15      261.59      243.43      8.41 o 
   2  12  15      310.63      302.96      9.28 o 
   3  12  15      235.96      255.83      9.09 o 
   4  12  15      790.76      732.34     14.06 o 
   5  12  15      238.19      242.16      8.75 o 
   6  12  15      239.58      236.85      9.99 o 
   7  12  15       42.11       30.89      4.86 o 
   8  12  15      106.71      108.61      7.25 o 
   9  12  15      214.83      212.75      8.91 o 
  10  12  15       88.57       82.25      6.32 o 
  11  12  15        7.18       15.97      4.85 o 
   0  13  15       29.87       28.47      6.50 o 
   1  13  15       86.76       68.78      5.71 o 
   2  13  15      134.41      147.48      7.44 o 
   3  13  15      267.94      269.87      9.45 o 
   4  13  15        0.36        8.40      3.96 o 
   5  13  15      511.98      503.88     16.90 o 
   6  13  15      118.62      134.67     10.04 o 
   7  13  15      208.82      211.43      9.53 o 
   8  13  15      105.62      127.16      7.75 o 
   9  13  15       28.73       28.59      5.08 o 
  10  13  15      130.98      162.95      8.34 o 
   0  14  15       48.11       51.33      7.65 o 
   1  14  15       37.69       36.19      4.81 o 
   2  14  15       81.85       88.52      6.32 o 
   3  14  15      415.86      412.34     11.58 o 
   4  14  15      412.64      429.85     11.89 o 
   5  14  15       27.80       34.24      5.16 o 
   6  14  15       64.80       68.75      6.36 o 
   7  14  15        6.83        6.90      4.34 o 
   8  14  15       33.14       25.46      5.33 o 
   9  14  15      216.99      240.17      9.08 o 
   0  15  15       13.12       12.50      7.84 o 
   1  15  15      200.74      196.85      8.85 o 
   2  15  15      174.68      165.55      8.30 o 
   3  15  15       34.73       33.12      5.06 o 
   4  15  15       40.82       50.30      5.80 o 
   5  15  15      117.72      114.34      7.69 o 
   6  15  15       22.12       23.15      5.06 o 
   7  15  15       48.11       32.75      5.62 o 
   8  15  15       34.65       40.93      5.32 o 
   0  16  15       12.57       16.74      6.58 o 
   1  16  15        3.26        6.30      4.23 o 
   2  16  15        3.66        2.26      4.05 o 
   3  16  15      126.28      125.10     10.28 o 
   4  16  15      131.55      129.49      8.19 o 
   5  16  15       24.69       33.40      5.73 o 
   6  16  15       82.05       83.16      7.29 o 
   7  16  15       66.22       72.81      6.48 o 
   0  17  15      163.20      148.37     12.42 o 
   1  17  15      134.48      141.15      8.43 o 
   2  17  15        1.77        5.92      4.64 o 
   3  17  15      118.18      130.12      8.51 o 
   4  17  15       46.19       60.82      6.76 o 
   5  17  15       35.15       41.44      6.18 o 
   0  18  15       12.55       12.84      7.35 o 
   1  18  15      110.36      113.99      8.14 o 
   2  18  15      139.72      146.67      9.12 o 
   3  18  15       80.15       75.68      7.18 o 
   0   0  16     1813.76     1636.53     37.53 o 
   1   0  16        7.14       13.44      3.26 o 
   2   0  16       15.00       25.38      1.99 o 
   3   0  16      535.66      553.01      8.78 o 
   4   0  16     1128.27     1109.37     12.33 o 
   5   0  16      139.66      153.30      5.53 o 
   6   0  16     1379.86     1376.01     18.33 o 
   7   0  16      211.54      197.02      7.61 o 
   8   0  16       54.15       47.88      5.51 o 
   9   0  16        3.45        7.48      4.50 o 
  10   0  16        0.65        0.93      4.72 o 
  11   0  16      312.65      299.05     14.11 o 
  12   0  16       37.26       31.97      6.86 o 
  13   0  16      247.32      281.95     18.51 o 
  14   0  16      108.45      101.49     11.14 o 
   0   1  16     2680.58     2498.75     28.27 o 
   1   1  16      151.07      120.54      4.20 o 
   2   1  16     1119.51     1184.44      8.83 o 
   3   1  16        0.08        0.13      1.45 o 
   4   1  16      683.14      710.79      6.80 o 
   5   1  16      144.21      144.07      3.75 o 
   6   1  16     1434.67     1427.82     13.54 o 
   7   1  16       38.21       40.91      3.32 o 
   8   1  16      424.65      409.36      8.03 o 
   9   1  16       46.74       45.80      4.47 o 
  10   1  16       63.18       61.05      5.09 o 
  11   1  16       78.19       95.52      6.44 o 
  12   1  16      165.80      160.64      8.63 o 
  13   1  16      142.17      145.47      9.34 o 
  14   1  16      228.13      254.18     10.70 o 
   0   2  16      279.88      315.80      7.42 o 
   1   2  16      804.28      800.33      9.31 o 
   2   2  16      564.32      510.80      5.62 o 
   3   2  16       38.06       32.99      2.18 o 
   4   2  16      722.83      725.14      6.66 o 
   5   2  16     1569.96     1585.44     12.91 o 
   6   2  16      356.38      327.22      6.01 o 
   7   2  16      467.30      467.09      7.80 o 
   8   2  16      471.40      443.70      8.19 o 
   9   2  16      121.67      132.03      5.99 o 
  10   2  16      198.62      188.54      7.62 o 
  11   2  16      175.25      175.45      8.09 o 
  12   2  16       34.14       49.64      5.68 o 
  13   2  16       42.12       51.84      7.58 o 
  14   2  16       95.37       84.93      7.54 o 
   0   3  16      336.30      376.95      7.15 o 
   1   3  16      222.28      233.71      3.36 o 
   2   3  16      575.78      606.94      6.99 o 
   3   3  16       89.12      106.64      2.43 o 
   4   3  16      555.43      519.90      6.21 o 
   5   3  16       32.78       41.40      2.43 o 
   6   3  16      210.40      216.25      5.12 o 
   7   3  16      590.72      581.34      9.12 o 
   8   3  16      206.06      205.96      6.46 o 
   9   3  16        9.18        7.75      3.09 o 
  10   3  16      318.29      341.06     10.14 o 
  11   3  16       87.42      100.76      7.25 o 
  12   3  16      251.20      252.20     11.65 o 
  13   3  16      305.01      307.81     12.28 o 
  14   3  16      244.42      265.19     10.84 o 
   0   4  16     1482.69     1382.03     13.27 o 
   1   4  16      744.39      717.14      6.12 o 
   2   4  16      497.75      471.11      5.03 o 
   3   4  16      634.06      612.95      7.25 o 
   4   4  16      205.38      210.31      4.69 o 
   5   4  16     2021.31     2014.14     17.90 o 
   6   4  16       79.36       90.54      3.93 o 
   7   4  16      261.03      263.21      9.02 o 
   8   4  16      207.08      202.07      7.06 o 
   9   4  16      324.97      322.62     11.86 o 
  10   4  16       42.87       36.75      4.90 o 
  11   4  16      750.18      778.74     16.78 o 
  12   4  16      387.04      396.15     18.05 o 
  13   4  16       44.37       50.71      6.50 o 
  14   4  16       46.76       52.87      6.46 o 
   0   5  16      106.42      122.02      4.35 o 
   1   5  16      260.32      234.81      4.20 o 
   2   5  16      655.20      650.54      7.91 o 
   3   5  16      163.41      158.07      4.28 o 
   4   5  16      112.63      126.68      4.14 o 
   5   5  16       95.26       94.96      3.98 o 
   6   5  16      957.19      980.07     11.77 o 
   7   5  16       12.87        9.34      2.47 o 
   8   5  16      118.62      118.41      5.69 o 
   9   5  16       15.70       20.07      3.75 o 
  10   5  16       75.92       74.99      6.23 o 
  11   5  16       97.59      125.19      8.03 o 
  12   5  16       59.97       69.55      6.81 o 
  13   5  16       58.12       54.79      6.77 o 
   0   6  16      106.85       94.58      4.62 o 
   1   6  16        7.04        9.68      1.98 o 
   2   6  16      157.27      156.77      4.22 o 
   3   6  16      363.96      373.77      6.43 o 
   4   6  16       78.91       77.84      3.64 o 
   5   6  16      339.84      302.39      6.52 o 
   6   6  16       38.52       32.45      3.25 o 
   7   6  16      684.78      677.92     10.79 o 
   8   6  16      138.41      121.21      5.59 o 
   9   6  16       80.47       72.52      6.51 o 
  10   6  16       18.06        9.59      3.84 o 
  11   6  16      307.84      330.87     11.99 o 
  12   6  16      184.42      173.52      9.94 o 
  13   6  16      416.35      474.59     15.28 o 
   0   7  16       99.74      107.12      6.98 o 
   1   7  16       22.42       20.66      2.55 o 
   2   7  16       96.11      100.58      3.97 o 
   3   7  16      129.53      128.55      4.29 o 
   4   7  16     2030.31     1962.64     18.61 o 
   5   7  16        4.06        2.48      2.41 o 
   6   7  16       85.75       79.32      4.35 o 
   7   7  16      149.31      127.88      5.55 o 
   8   7  16       10.99       10.71      3.17 o 
   9   7  16        7.86       16.11      4.10 o 
  10   7  16      320.18      335.12     11.37 o 
  11   7  16      395.68      402.95     13.26 o 
  12   7  16      127.39      121.07      8.72 o 
  13   7  16       44.37       42.96      6.00 o 
   0   8  16      129.58      124.10      7.29 o 
   1   8  16       48.66       51.22      3.46 o 
   2   8  16       32.61       30.44      2.99 o 
   3   8  16      474.52      459.17      7.99 o 
   4   8  16      314.03      315.03      7.15 o 
   5   8  16      897.53      894.31     12.16 o 
   6   8  16      250.44      266.49      7.52 o 
   7   8  16      793.00      796.62     13.13 o 
   8   8  16      161.37      152.51      6.90 o 
   9   8  16        8.34       11.55      3.75 o 
  10   8  16       73.86       67.26      6.53 o 
  11   8  16      145.23      129.51      8.83 o 
  12   8  16       40.29       44.90      6.30 o 
  13   8  16      106.04      116.96      8.88 o 
   0   9  16      424.02      428.35     12.14 o 
   1   9  16      145.94      146.99      5.34 o 
   2   9  16      613.49      568.29      9.33 o 
   3   9  16       73.57       82.96      4.42 o 
   4   9  16      362.23      323.62      7.49 o 
   5   9  16       82.81       65.49      4.55 o 
   6   9  16      734.67      676.29     11.55 o 
   7   9  16      606.72      605.05     11.53 o 
   8   9  16      208.21      207.42      8.64 o 
   9   9  16       22.42       23.25      4.18 o 
  10   9  16      217.23      225.14     13.31 o 
  11   9  16      229.09      271.25     11.47 o 
  12   9  16       74.05       88.88      8.03 o 
   0  10  16       49.34       41.12      6.05 o 
   1  10  16      208.76      185.30      6.20 o 
   2  10  16       23.03       20.23      3.36 o 
   3  10  16      154.68      138.84      5.99 o 
   4  10  16      768.22      767.96     12.87 o 
   5  10  16       72.30       60.26      4.70 o 
   6  10  16       92.04       88.33      5.57 o 
   7  10  16        5.02       11.20      3.61 o 
   8  10  16       56.09       51.91      4.99 o 
   9  10  16       46.27       52.19      5.03 o 
  10  10  16      446.46      477.99     13.67 o 
  11  10  16       90.59       90.94      7.75 o 
  12  10  16      203.70      202.76     10.18 o 
   0  11  16        2.42        2.60      4.48 o 
   1  11  16      699.27      690.57     12.79 o 
   2  11  16      107.99      103.74      5.77 o 
   3  11  16      231.63      226.42      8.65 o 
   4  11  16      987.79     1022.23     16.38 o 
   5  11  16      111.27      107.05      6.45 o 
   6  11  16      535.02      530.96     12.47 o 
   7  11  16      127.69      108.07      7.14 o 
   8  11  16      156.35      164.72      8.59 o 
   9  11  16       66.82       73.63      5.81 o 
  10  11  16       20.97       12.01      5.51 o 
  11  11  16      166.69      182.14     10.15 o 
   0  12  16       77.35       41.41      6.21 o 
   1  12  16      554.76      567.42     14.89 o 
   2  12  16       21.11       14.36      3.98 o 
   3  12  16      187.22      171.80      7.77 o 
   4  12  16      157.91      179.49      7.90 o 
   5  12  16      127.63      128.67      7.06 o 
   6  12  16      124.94      121.16      7.19 o 
   7  12  16      326.94      352.05     11.07 o 
   8  12  16      118.51      121.52      7.67 o 
   9  12  16        4.98        9.28      4.11 o 
  10  12  16      134.38      123.45      8.15 o 
   0  13  16      125.70      105.64      9.21 o 
   1  13  16      164.28      174.40      7.92 o 
   2  13  16      240.06      212.65      8.53 o 
   3  13  16      110.87      120.22      9.34 o 
   4  13  16      293.28      289.97     10.12 o 
   5  13  16      108.96       95.50      6.59 o 
   6  13  16      151.66      142.29      7.89 o 
   7  13  16       35.39       31.67      5.03 o 
   8  13  16      127.36      140.15      8.27 o 
   9  13  16       13.94       17.48      4.64 o 
   0  14  16        3.62        9.02      5.74 o 
   1  14  16      207.19      199.42      8.57 o 
   2  14  16       15.91       16.07      4.22 o 
   3  14  16      124.70      134.63      7.56 o 
   4  14  16      101.80       97.85      7.01 o 
   5  14  16      458.40      436.40     13.08 o 
   6  14  16      152.73      155.97      8.50 o 
   7  14  16      194.04      182.46      8.99 o 
   8  14  16       38.64       31.35      5.29 o 
   9  14  16       18.44       18.10      4.96 o 
   0  15  16        2.78        2.97      5.76 o 
   1  15  16      223.41      216.47      9.33 o 
   2  15  16       70.39       65.65      7.34 o 
   3  15  16      439.36      442.45     12.50 o 
   4  15  16       56.80       68.00      6.35 o 
   5  15  16      220.29      252.14     10.45 o 
   6  15  16       65.66       54.35      7.05 o 
   7  15  16       55.35       47.75      8.34 o 
   0  16  16       99.04       97.86     10.48 o 
   1  16  16       19.34       29.44      5.20 o 
   2  16  16       21.91       22.02      4.91 o 
   3  16  16        4.90        5.64      4.34 o 
   4  16  16       10.20       15.77      4.91 o 
   5  16  16       76.50       55.90      6.46 o 
   6  16  16       34.31       34.26      5.90 o 
   0  17  16        0.11       11.11      6.54 o 
   1  17  16        3.54        3.34      4.56 o 
   2  17  16      152.74      157.47      9.21 o 
   3  17  16       52.66       74.69      7.03 o 
   4  17  16      200.15      208.52     10.23 o 
   1   0  17      822.93      799.10     14.16 o 
   2   0  17        0.69       -2.78      1.92 o 
   3   0  17       44.98       49.81      4.02 o 
   4   0  17      904.25      862.39     13.44 o 
   5   0  17       90.68      102.86      4.89 o 
   6   0  17       59.98       59.04      4.69 o 
   7   0  17      216.66      223.46      8.51 o 
   8   0  17      107.01      106.50      8.14 o 
   9   0  17      109.11      104.56      8.54 o 
  10   0  17        0.23        5.47      4.89 o 
  11   0  17      195.94      209.49     12.39 o 
  12   0  17       12.93       13.98      5.72 o 
  13   0  17      196.57      208.57     13.86 o 
  14   0  17       30.08       34.50      7.68 o 
   0   1  17      224.23      213.94      6.37 o 
   1   1  17      803.82      834.13     10.43 o 
   2   1  17      514.07      508.50      5.57 o 
   3   1  17      697.81      694.44      8.30 o 
   4   1  17      206.57      214.75      3.93 o 
   5   1  17     2004.99     1991.62     16.27 o 
   6   1  17     1753.12     1785.90     15.48 o 
   7   1  17      172.44      162.17      5.22 o 
   8   1  17      221.02      220.31      7.28 o 
   9   1  17        0.32        2.12      2.92 o 
  10   1  17      290.35      306.63      9.70 o 
  11   1  17       47.20       64.65      6.54 o 
  12   1  17       23.28       22.84      4.52 o 
  13   1  17       61.50       53.78      6.20 o 
  14   1  17       94.78       91.93      8.07 o 
   0   2  17      147.12      104.75      4.72 o 
   1   2  17      119.25      124.66      3.77 o 
   2   2  17      317.26      305.06      4.43 o 
   3   2  17       49.14       51.26      2.56 o 
   4   2  17      300.85      299.35      4.54 o 
   5   2  17     1429.60     1365.86     11.97 o 
   6   2  17      418.72      413.50      7.08 o 
   7   2  17      808.39      823.57     10.69 o 
   8   2  17       24.98       22.39      4.11 o 
   9   2  17        8.95        7.74      3.07 o 
  10   2  17      237.78      271.69      9.15 o 
  11   2  17      460.90      488.45     13.11 o 
  12   2  17      247.85      269.10     10.94 o 
  13   2  17       37.29       36.85      5.99 o 
  14   2  17      307.12      354.71     13.80 o 
   0   3  17      345.58      317.43      6.57 o 
   1   3  17      592.36      553.17      6.51 o 
   2   3  17      204.30      193.98      4.27 o 
   3   3  17      349.70      357.67      4.87 o 
   4   3  17       65.95       60.00      2.85 o 
   5   3  17      160.89      164.08      5.30 o 
   6   3  17      284.39      278.68      6.03 o 
   7   3  17      306.10      279.80      6.70 o 
   8   3  17       46.49       40.25      4.14 o 
   9   3  17       75.20       76.64      6.29 o 
  10   3  17      326.27      368.57     11.72 o 
  11   3  17      248.12      280.30     10.72 o 
  12   3  17       51.30       59.29      6.52 o 
  13   3  17       15.87       18.79      5.18 o 
   0   4  17       34.08       35.72      2.90 o 
   1   4  17      212.77      200.67      3.41 o 
   2   4  17       11.56       13.23      1.72 o 
   3   4  17      382.40      378.58      6.63 o 
   4   4  17      887.15      914.14     10.12 o 
   5   4  17      290.91      264.25      5.71 o 
   6   4  17      290.97      282.92      6.41 o 
   7   4  17      224.40      224.39      6.46 o 
   8   4  17       66.27       60.48      4.56 o 
   9   4  17       65.16       69.01      5.29 o 
  10   4  17       81.86       66.64      6.05 o 
  11   4  17       40.24       38.43      5.45 o 
  12   4  17      103.19       95.13      9.41 o 
  13   4  17       29.16       39.66      6.42 o 
   0   5  17        0.11       -2.29      2.10 o 
   1   5  17      623.34      609.80      7.67 o 
   2   5  17      427.60      415.10      6.59 o 
   3   5  17      292.24      267.45      5.60 o 
   4   5  17      334.11      348.63      6.78 o 
   5   5  17      336.11      334.43      6.63 o 
   6   5  17      175.01      167.88      5.28 o 
   7   5  17      386.27      393.52      8.08 o 
   8   5  17       56.84       52.79      4.41 o 
   9   5  17      109.44      109.17      6.71 o 
  10   5  17        9.79        7.10      3.78 o 
  11   5  17       14.38       17.88      4.61 o 
  12   5  17      553.78      555.44     19.17 o 
  13   5  17       22.06       22.94      5.65 o 
   0   6  17      584.25      544.87     11.11 o 
   1   6  17      309.78      313.94      5.92 o 
   2   6  17        9.74        8.22      1.92 o 
   3   6  17      113.09      109.52      3.95 o 
   4   6  17      192.16      166.19      5.26 o 
   5   6  17      611.10      559.97      9.66 o 
   6   6  17     1523.32     1490.09     17.34 o 
   7   6  17      177.99      180.96      6.00 o 
   8   6  17       16.74       19.21      3.61 o 
   9   6  17      385.17      379.87     11.97 o 
  10   6  17       83.23       92.96      6.86 o 
  11   6  17        5.20        9.53      4.53 o 
  12   6  17      136.53      136.28      9.15 o 
  13   6  17       36.79       43.95      6.62 o 
   0   7  17      510.07      443.14     11.88 o 
   1   7  17      249.15      244.26      5.88 o 
   2   7  17      471.51      423.27      7.49 o 
   3   7  17      415.30      409.05      7.36 o 
   4   7  17      380.80      381.21      7.32 o 
   5   7  17      284.67      264.88      6.77 o 
   6   7  17       28.80       27.40      3.42 o 
   7   7  17      153.67      143.96      6.16 o 
   8   7  17        3.16        7.02      3.06 o 
   9   7  17       49.22       45.39      4.99 o 
  10   7  17      114.16      106.34      7.42 o 
  11   7  17      520.56      594.49     19.21 o 
  12   7  17      113.98      103.77      8.37 o 
   0   8  17       90.68       80.51      6.05 o 
   1   8  17      905.77      875.98     12.53 o 
   2   8  17      116.16      116.10      4.81 o 
   3   8  17      473.83      476.34      8.48 o 
   4   8  17      180.38      158.65      5.55 o 
   5   8  17       80.26       64.99      4.29 o 
   6   8  17       47.59       41.53      4.32 o 
   7   8  17      534.80      575.61     11.90 o 
   8   8  17       69.03       71.10      6.84 o 
   9   8  17      343.75      338.35     10.15 o 
  10   8  17       15.28       17.72      4.77 o 
  11   8  17      101.65       83.21      7.60 o 
  12   8  17       79.48      106.26      8.72 o 
   0   9  17       93.38       87.11      6.51 o 
   1   9  17      368.07      345.50      7.85 o 
   2   9  17      134.99      109.42      5.13 o 
   3   9  17      303.90      287.64      7.58 o 
   4   9  17      195.59      188.49      6.50 o 
   5   9  17       73.09       72.40      4.67 o 
   6   9  17       74.20       85.58      5.60 o 
   7   9  17       40.38       46.70      4.77 o 
   8   9  17       76.48       58.29      5.24 o 
   9   9  17       59.56       60.35      5.54 o 
  10   9  17      274.67      275.29     11.23 o 
  11   9  17      128.85      127.82      8.76 o 
  12   9  17       53.24       41.89      6.60 o 
   0  10  17      481.87      479.16     14.47 o 
   1  10  17      507.49      514.79     10.47 o 
   2  10  17      116.44      109.19      5.55 o 
   3  10  17       13.33       15.80      3.49 o 
   4  10  17       54.97       54.27      4.67 o 
   5  10  17      258.13      239.08      8.19 o 
   6  10  17      278.98      255.58      8.86 o 
   7  10  17      173.30      171.93      7.88 o 
   8  10  17        1.00        8.45      3.64 o 
   9  10  17       38.48       28.74      4.51 o 
  10  10  17      165.17      166.33      9.36 o 
  11  10  17      138.69      139.24      9.44 o 
   0  11  17       16.74       29.70      5.85 o 
   1  11  17       19.65       14.00      3.78 o 
   2  11  17      434.54      393.93     10.13 o 
   3  11  17      142.59      123.18      6.54 o 
   4  11  17      100.31       95.67      6.13 o 
   5  11  17       38.81       31.12      4.37 o 
   6  11  17      710.96      729.80     14.32 o 
   7  11  17      107.04      102.34      6.64 o 
   8  11  17      216.87      215.30      9.12 o 
   9  11  17      672.29      663.67     14.11 o 
  10  11  17      476.97      509.85     14.04 o 
   0  12  17     1277.67     1280.48     32.16 o 
   1  12  17      390.27      348.03      9.96 o 
   2  12  17       64.55       54.01      5.04 o 
   3  12  17      217.04      203.00      9.04 o 
   4  12  17       58.83       47.39      5.10 o 
   5  12  17       54.98       43.50      5.07 o 
   6  12  17       76.67       77.52      6.26 o 
   7  12  17       17.59       17.38      4.42 o 
   8  12  17       20.77       25.62      5.06 o 
   9  12  17      179.96      223.82      9.34 o 
  10  12  17       20.79       16.59      4.94 o 
   0  13  17      121.01       93.17     11.20 o 
   1  13  17      144.10      128.24     10.05 o 
   2  13  17      192.88      196.65      8.62 o 
   3  13  17      138.47      151.67      7.74 o 
   4  13  17      185.38      194.21      8.58 o 
   5  13  17      278.68      290.56     10.85 o 
   6  13  17       44.11       40.57      5.44 o 
   7  13  17       67.08       59.30      6.16 o 
   8  13  17       20.25       16.43      4.97 o 
   9  13  17        5.12       10.68      4.47 o 
   0  14  17       57.92       45.99      7.78 o 
   1  14  17       48.60       57.56      5.83 o 
   2  14  17      133.82      131.43      8.61 o 
   3  14  17        3.34        4.70      4.03 o 
   4  14  17       77.14       78.82      6.58 o 
   5  14  17      220.25      229.60     10.02 o 
   6  14  17       90.23       86.83      7.05 o 
   7  14  17       19.69       27.86      5.26 o 
   8  14  17       68.50       47.64      6.48 o 
   0  15  17        0.81       12.97      6.08 o 
   1  15  17       22.39       18.96      4.55 o 
   2  15  17      124.98      110.95      7.44 o 
   3  15  17      320.25      308.99     11.07 o 
   4  15  17       26.30       19.76      4.98 o 
   5  15  17       47.57       55.72      6.18 o 
   6  15  17       78.68      107.06      7.75 o 
   7  15  17       87.40       77.91      7.14 o 
   0  16  17       63.09       43.48      8.12 o 
   1  16  17       27.50       27.62      5.32 o 
   2  16  17       40.48       35.58      5.65 o 
   3  16  17       43.59       35.77      5.73 o 
   4  16  17       73.12       58.59      6.40 o 
   5  16  17       60.51       57.42      7.61 o 
   0  17  17        8.25       20.27      7.04 o 
   1  17  17      104.48      101.14      7.67 o 
   2  17  17      100.69      103.04      7.97 o 
   0   0  18     1188.83     1037.38     29.56 o 
   1   0  18       62.82       64.13      5.10 o 
   2   0  18       10.00        8.10      2.26 o 
   3   0  18      143.91      128.83      5.39 o 
   4   0  18      142.09      137.07      5.57 o 
   5   0  18      439.01      396.35      8.70 o 
   6   0  18      569.81      575.45     12.12 o 
   7   0  18      433.08      423.09     13.51 o 
   8   0  18       12.96       12.33      4.45 o 
   9   0  18      158.12      143.82      9.69 o 
  10   0  18       61.10       81.42      8.50 o 
  11   0  18      773.81      867.02     23.12 o 
  12   0  18      164.14      206.38     13.19 o 
  13   0  18      114.24      126.03     11.84 o 
   0   1  18       36.86       27.95      4.13 o 
   1   1  18       89.33       87.81      3.84 o 
   2   1  18      442.64      441.10      6.13 o 
   3   1  18       48.89       53.45      3.10 o 
   4   1  18       89.42       95.56      3.54 o 
   5   1  18     2022.76     1977.55     16.73 o 
   6   1  18     2133.28     2046.03     18.64 o 
   7   1  18      246.59      241.88      6.76 o 
   8   1  18      133.75      127.29      5.93 o 
   9   1  18      131.41      141.79      6.75 o 
  10   1  18      136.82      155.97      7.48 o 
  11   1  18      245.69      284.76     10.75 o 
  12   1  18        4.65        9.31      4.27 o 
  13   1  18      232.82      226.96     11.14 o 
   0   2  18      103.83       84.86      4.57 o 
   1   2  18      342.31      376.25      6.07 o 
   2   2  18      116.94      112.94      3.37 o 
   3   2  18       81.25       81.97      3.12 o 
   4   2  18        2.07        3.70      1.63 o 
   5   2  18       78.16       76.60      3.16 o 
   6   2  18      112.76      114.81      4.26 o 
   7   2  18      719.86      726.51     12.60 o 
   8   2  18       50.93       40.76      4.21 o 
   9   2  18        4.97        9.24      3.60 o 
  10   2  18      260.18      285.91     10.21 o 
  11   2  18       57.67       60.31      6.34 o 
  12   2  18      295.81      333.20     12.17 o 
  13   2  18      173.47      192.72     10.50 o 
   0   3  18      272.53      275.00      9.26 o 
   1   3  18      383.07      337.23      5.53 o 
   2   3  18      102.20       90.74      3.08 o 
   3   3  18      176.20      182.51      3.80 o 
   4   3  18      203.63      194.55      4.46 o 
   5   3  18      129.39      122.28      4.14 o 
   6   3  18      877.51      878.03     10.95 o 
   7   3  18      315.99      308.87      7.71 o 
   8   3  18      306.45      302.91      8.48 o 
   9   3  18       50.42       50.70      5.23 o 
  10   3  18      224.59      227.14      9.45 o 
  11   3  18       24.78       30.30      5.18 o 
  12   3  18        6.78       17.43      4.94 o 
  13   3  18      464.94      510.38     15.15 o 
   0   4  18       74.33       64.25      3.72 o 
   1   4  18      361.82      349.95      5.21 o 
   2   4  18       79.42       70.43      2.76 o 
   3   4  18      129.09      118.43      3.67 o 
   4   4  18      253.95      245.82      6.62 o 
   5   4  18     1070.67     1030.19     11.93 o 
   6   4  18       76.85       84.26      4.08 o 
   7   4  18       37.85       28.54      3.39 o 
   8   4  18      125.87      121.24      6.14 o 
   9   4  18       98.35       86.66      6.21 o 
  10   4  18      148.67      154.56      8.29 o 
  11   4  18      197.83      222.41     10.07 o 
  12   4  18      345.27      358.99     20.06 o 
  13   4  18       65.86       68.18      7.50 o 
   0   5  18        3.02       -0.73      2.78 o 
   1   5  18        9.76        9.62      1.94 o 
   2   5  18      455.59      458.98      6.68 o 
   3   5  18      895.66      884.55     10.48 o 
   4   5  18       47.94       49.79      3.15 o 
   5   5  18      100.49       91.83      4.23 o 
   6   5  18       51.25       48.05      3.59 o 
   7   5  18       36.31       31.45      4.65 o 
   8   5  18       60.92       55.56      4.90 o 
   9   5  18      186.13      180.86      8.25 o 
  10   5  18      582.43      630.44     14.36 o 
  11   5  18       35.49       38.26      5.51 o 
  12   5  18       57.75       57.46      7.49 o 
   0   6  18       54.81       73.39      5.02 o 
   1   6  18      111.65       94.90      4.07 o 
   2   6  18      681.28      691.91      9.23 o 
   3   6  18      242.21      250.17      5.72 o 
   4   6  18       20.88       17.62      2.75 o 
   5   6  18       64.52       62.41      3.89 o 
   6   6  18      429.55      390.70      8.43 o 
   7   6  18       27.65       29.67      3.68 o 
   8   6  18      170.27      158.85      7.10 o 
   9   6  18        8.41       13.30      3.88 o 
  10   6  18      230.52      277.95     10.52 o 
  11   6  18       71.71       71.02      7.05 o 
  12   6  18      153.62      155.36      9.77 o 
   0   7  18     1525.73     1488.23     22.94 o 
   1   7  18      128.77      126.25      6.06 o 
   2   7  18      105.25      108.04      4.46 o 
   3   7  18      447.99      465.12      8.06 o 
   4   7  18      164.80      166.83      5.60 o 
   5   7  18      628.83      642.82     10.64 o 
   6   7  18        5.13        8.49      3.07 o 
   7   7  18      146.69      161.79      6.87 o 
   8   7  18      114.43      106.34      6.23 o 
   9   7  18      183.94      163.68      8.08 o 
  10   7  18      148.46      163.13      9.76 o 
  11   7  18      112.18      128.23      8.63 o 
  12   7  18        5.66        9.28      5.21 o 
   0   8  18       58.36       59.33      5.52 o 
   1   8  18      242.20      247.13      6.69 o 
   2   8  18     1410.20     1399.08     16.63 o 
   3   8  18      136.27      126.75      5.45 o 
   4   8  18      644.07      610.65     10.46 o 
   5   8  18       72.61       71.31      4.62 o 
   6   8  18      239.69      226.72      7.95 o 
   7   8  18      101.73       89.78      5.70 o 
   8   8  18      175.42      173.11      7.25 o 
   9   8  18      118.84      117.44      7.15 o 
  10   8  18      145.89      164.57      9.87 o 
  11   8  18      153.51      159.50      9.74 o 
   0   9  18        9.33       15.33      4.31 o 
   1   9  18      815.55      810.40     12.84 o 
   2   9  18      375.93      373.05      9.89 o 
   3   9  18       43.14       43.54      4.12 o 
   4   9  18      278.61      280.96      8.08 o 
   5   9  18      214.65      203.86      7.29 o 
   6   9  18       82.11       87.08      5.79 o 
   7   9  18       72.92       70.73      5.51 o 
   8   9  18        9.02       13.63      3.83 o 
   9   9  18       22.62       24.02      4.44 o 
  10   9  18       71.19       88.99      7.38 o 
  11   9  18      273.31      306.32     12.40 o 
   0  10  18       76.88       88.60      8.05 o 
   1  10  18      166.07      183.82      7.15 o 
   2  10  18      380.93      386.57     12.18 o 
   3  10  18      334.57      337.30      9.52 o 
   4  10  18      137.07      133.95      7.02 o 
   5  10  18       78.12       74.05      5.81 o 
   6  10  18      125.59      141.90      7.18 o 
   7  10  18        9.59        9.56      3.77 o 
   8  10  18       95.77       94.94      6.34 o 
   9  10  18        2.80        7.60      3.87 o 
  10  10  18       94.04      109.50      8.41 o 
   0  11  18      609.25      536.34     16.30 o 
   1  11  18      218.33      216.28      7.94 o 
   2  11  18      166.19      161.04     10.83 o 
   3  11  18        1.98        4.96      3.26 o 
   4  11  18       72.47       72.72      6.32 o 
   5  11  18       49.03       53.10      5.16 o 
   6  11  18        0.37        3.56      3.74 o 
   7  11  18       58.38       50.89      6.01 o 
   8  11  18       70.54       74.86      6.17 o 
   9  11  18      146.45      149.01      7.73 o 
  10  11  18       16.55       22.13      5.16 o 
   0  12  18      236.30      214.82     11.71 o 
   1  12  18       74.88       63.07      5.42 o 
   2  12  18      173.63      155.76      7.44 o 
   3  12  18      359.14      359.63     10.66 o 
   4  12  18      718.35      707.32     14.20 o 
   5  12  18       28.15       21.77      4.55 o 
   6  12  18      179.98      189.18     10.92 o 
   7  12  18      113.67      124.56      8.67 o 
   8  12  18      275.14      311.31     11.05 o 
   9  12  18      223.84      247.22      9.92 o 
   0  13  18      277.98      285.64     13.79 o 
   1  13  18       88.97       92.18      6.57 o 
   2  13  18       48.07       41.13      6.22 o 
   3  13  18      155.73      127.70      7.11 o 
   4  13  18      113.74      101.66      6.87 o 
   5  13  18       52.21       59.14      5.95 o 
   6  13  18       18.85       25.75      5.02 o 
   7  13  18       71.04       72.04      6.54 o 
   8  13  18       17.22       21.12      5.59 o 
   0  14  18        9.77       17.43      6.19 o 
   1  14  18      209.06      193.00      8.71 o 
   2  14  18      200.42      205.00      9.29 o 
   3  14  18      249.36      236.81      9.88 o 
   4  14  18      220.95      220.39      9.55 o 
   5  14  18      111.23      129.65      8.04 o 
   6  14  18        4.33       11.52      4.64 o 
   7  14  18       28.41       33.54      6.38 o 
   0  15  18       98.15      110.84     11.74 o 
   1  15  18      150.59      160.61      9.88 o 
   2  15  18      181.88      180.54      9.07 o 
   3  15  18      208.41      230.01      9.98 o 
   4  15  18       40.06       38.72      5.71 o 
   5  15  18       31.29       29.58      5.55 o 
   0  16  18        0.01       -0.83      5.76 o 
   1  16  18       81.48       86.30      7.15 o 
   2  16  18       57.10       37.64      5.78 o 
   3  16  18      182.16      187.01      9.60 o 
   1   0  19       66.57       71.67      6.81 o 
   2   0  19       31.32       30.56      3.37 o 
   3   0  19      375.62      354.98     10.39 o 
   4   0  19      148.79      163.14      8.38 o 
   5   0  19        6.19        3.04      2.83 o 
   6   0  19      474.84      483.87     11.11 o 
   7   0  19       63.69       68.81      6.76 o 
   8   0  19      106.44      107.95      7.95 o 
   9   0  19        1.09        4.52      4.81 o 
  10   0  19      106.62      136.92     10.82 o 
  11   0  19       21.65       32.53      6.75 o 
  12   0  19      313.30      335.29     16.19 o 
  13   0  19        0.08       11.34      7.13 o 
   0   1  19      470.77      419.26     13.13 o 
   1   1  19      207.47      208.79      5.86 o 
   2   1  19      169.57      165.31      4.30 o 
   3   1  19        7.19        5.07      2.03 o 
   4   1  19      111.73       97.26      4.11 o 
   5   1  19      465.17      451.63      6.98 o 
   6   1  19       56.29       54.12      3.53 o 
   7   1  19      313.22      303.13      7.49 o 
   8   1  19        6.38       11.35      3.34 o 
   9   1  19      341.24      357.84      9.80 o 
  10   1  19      260.98      274.90     10.80 o 
  11   1  19       23.76       27.96      4.74 o 
  12   1  19       19.09       26.85      5.62 o 
   0   2  19      749.14      633.16     12.09 o 
   1   2  19      158.34      169.57      4.66 o 
   2   2  19      214.96      214.47      4.50 o 
   3   2  19      115.01      111.74      3.98 o 
   4   2  19      280.27      280.16      4.92 o 
   5   2  19       22.44       24.22      2.82 o 
   6   2  19      649.84      647.85      9.76 o 
   7   2  19      161.71      162.00      6.10 o 
   8   2  19        4.62        3.25      3.25 o 
   9   2  19      200.14      206.61      9.67 o 
  10   2  19      171.90      182.86      8.73 o 
  11   2  19       66.26       76.73      6.66 o 
  12   2  19      230.41      269.14     11.35 o 
   0   3  19      521.30      502.38     13.42 o 
   1   3  19      106.03       97.03      4.01 o 
   2   3  19      125.09      123.09      4.26 o 
   3   3  19       91.63      103.75      3.13 o 
   4   3  19       31.77       39.36      2.64 o 
   5   3  19       90.01       87.79      4.54 o 
   6   3  19     1173.50     1120.87     14.36 o 
   7   3  19      231.15      238.46      7.36 o 
   8   3  19      126.95      119.39      6.41 o 
   9   3  19       55.02       64.37      5.53 o 
  10   3  19       18.23       25.19      5.00 o 
  11   3  19       85.00      109.48      9.13 o 
  12   3  19      137.79      148.27      9.21 o 
   0   4  19       63.63       45.28      3.69 o 
   1   4  19      453.67      428.18      5.99 o 
   2   4  19       17.11       17.27      2.03 o 
   3   4  19       31.69       31.46      2.45 o 
   4   4  19     1088.55     1080.05     12.35 o 
   5   4  19      591.45      598.46      9.44 o 
   6   4  19       51.22       47.61      3.51 o 
   7   4  19      472.54      455.87     10.57 o 
   8   4  19        4.76        8.18      3.42 o 
   9   4  19      163.07      165.59      7.90 o 
  10   4  19      451.77      504.19     13.39 o 
  11   4  19      131.28      147.78      8.72 o 
  12   4  19       51.47       46.32      6.47 o 
   0   5  19      516.75      478.38     11.54 o 
   1   5  19      218.67      203.36      6.12 o 
   2   5  19      106.88      119.80      3.84 o 
   3   5  19      288.35      291.31      6.07 o 
   4   5  19     1448.40     1439.29     15.05 o 
   5   5  19      960.12      927.21     12.22 o 
   6   5  19      453.29      428.28      8.55 o 
   7   5  19      114.76      110.46      5.77 o 
   8   5  19      144.02      144.29      7.05 o 
   9   5  19       92.80       94.59      6.72 o 
  10   5  19      332.32      378.35     11.74 o 
  11   5  19       43.20       43.62      5.90 o 
  12   5  19       27.37       21.76      5.36 o 
   0   6  19      440.13      385.36     14.63 o 
   1   6  19       84.72       89.38      3.92 o 
   2   6  19      157.66      136.70      4.68 o 
   3   6  19      202.21      175.92      6.00 o 
   4   6  19     1445.19     1421.62     15.62 o 
   5   6  19      297.50      285.69      7.31 o 
   6   6  19      595.07      603.99     13.29 o 
   7   6  19      188.69      192.37      7.07 o 
   8   6  19       51.60       50.84      4.81 o 
   9   6  19        8.09       19.87      4.46 o 
  10   6  19      402.16      461.52     14.22 o 
  11   6  19       23.12       27.19      5.51 o 
  12   6  19      140.81      163.26      9.86 o 
   0   7  19       29.74       32.64      4.65 o 
   1   7  19      158.01      139.53      5.67 o 
   2   7  19      199.67      196.37      5.95 o 
   3   7  19        2.06        0.11      2.47 o 
   4   7  19      266.51      263.70      7.53 o 
   5   7  19      767.67      766.97     12.79 o 
   6   7  19      158.49      165.09      6.83 o 
   7   7  19       37.34       36.68      4.39 o 
   8   7  19       81.85       78.49      7.34 o 
   9   7  19      197.46      215.39      9.10 o 
  10   7  19       59.64       64.09      6.38 o 
  11   7  19       74.74       59.25      7.50 o 
   0   8  19     1169.61     1156.42     21.50 o 
   1   8  19      142.98      114.46      5.55 o 
   2   8  19       43.03       30.32      3.68 o 
   3   8  19      332.09      330.80      8.28 o 
   4   8  19        6.67        9.52      3.12 o 
   5   8  19      376.44      366.56      9.73 o 
   6   8  19       30.60       27.26      4.22 o 
   7   8  19      317.52      280.95      9.00 o 
   8   8  19        4.61        9.21      3.53 o 
   9   8  19       33.45       30.11      5.00 o 
  10   8  19       94.43       94.66      7.60 o 
  11   8  19        9.03        7.85      4.78 o 
   0   9  19        4.57        4.59      4.19 o 
   1   9  19      159.20      152.73      6.31 o 
   2   9  19      169.36      172.12      6.71 o 
   3   9  19        1.71        2.45      2.92 o 
   4   9  19       27.85       23.25      3.69 o 
   5   9  19       61.70       55.17      4.93 o 
   6   9  19      145.51      130.10      6.78 o 
   7   9  19      205.24      203.44      8.30 o 
   8   9  19      228.95      231.45      8.45 o 
   9   9  19      248.26      281.94     10.25 o 
  10   9  19       14.42       10.08      5.00 o 
   0  10  19        0.91        5.95      4.43 o 
   1  10  19       97.66       93.10      5.69 o 
   2  10  19        6.25        6.66      3.29 o 
   3  10  19        6.00        5.86      3.16 o 
   4  10  19       98.34       94.04      5.90 o 
   5  10  19        9.23       13.38      3.62 o 
   6  10  19      124.25      126.03      6.99 o 
   7  10  19       88.16       94.76      6.34 o 
   8  10  19       78.26       72.91      5.77 o 
   9  10  19       46.95       55.58      5.66 o 
  10  10  19       75.47       79.17      7.24 o 
   0  11  19      276.81      295.09     12.84 o 
   1  11  19      200.12      196.57      7.97 o 
   2  11  19        7.03        9.65      3.61 o 
   3  11  19      271.51      278.62      9.67 o 
   4  11  19      238.62      233.00      8.69 o 
   5  11  19      127.29      119.56      6.83 o 
   6  11  19       46.01       44.87      5.17 o 
   7  11  19       32.22       32.95      5.23 o 
   8  11  19      140.62      139.68      7.79 o 
   9  11  19      148.60      159.00      8.15 o 
   0  12  19       96.97       81.50     10.44 o 
   1  12  19      191.01      204.00      8.33 o 
   2  12  19        4.82        6.89      3.65 o 
   3  12  19        2.25        4.68      3.70 o 
   4  12  19       51.54       56.42      5.56 o 
   5  12  19        3.62        6.79      3.95 o 
   6  12  19       48.06       42.67      5.32 o 
   7  12  19       48.79       49.68      5.77 o 
   8  12  19      213.29      200.75      9.22 o 
   0  13  19        0.05       12.90      5.85 o 
   1  13  19       94.34       88.07      6.32 o 
   2  13  19      156.99      168.09      8.22 o 
   3  13  19      123.32      130.73      7.60 o 
   4  13  19       49.01       49.66      5.60 o 
   5  13  19      108.49      121.87      7.43 o 
   6  13  19      166.36      193.53      9.50 o 
   7  13  19       15.07        8.49      4.51 o 
   0  14  19       33.13       20.19     10.02 o 
   1  14  19       21.33       26.34      5.65 o 
   2  14  19       43.10       50.89      5.64 o 
   3  14  19       31.51       29.97      6.39 o 
   4  14  19      220.04      241.95     10.14 o 
   5  14  19       14.97       23.26      5.03 o 
   6  14  19       21.96       22.24      6.06 o 
   0  15  19      157.87      187.27     13.11 o 
   1  15  19       89.17       96.24      7.16 o 
   2  15  19      176.93      172.95      8.95 o 
   3  15  19      209.25      193.15     11.06 o 
   4  15  19       29.92       29.75      5.37 o 
   0   0  20      130.15      116.13     21.84 o 
   1   0  20      138.40      125.69      9.44 o 
   2   0  20      256.39      223.70      7.94 o 
   3   0  20       18.27       26.63      3.51 o 
   4   0  20      139.32      136.97      6.20 o 
   5   0  20       16.27       13.27      3.32 o 
   6   0  20      180.99      190.18     14.48 o 
   7   0  20      975.65      976.95     20.11 o 
   8   0  20        0.62        3.63      4.13 o 
   9   0  20       27.76       27.89      6.04 o 
  10   0  20       37.87       48.29      7.41 o 
  11   0  20       35.70       45.63     12.52 o 
  12   0  20        0.78        2.25      9.37 o 
   0   1  20       11.08       14.45      5.35 o 
   1   1  20       13.11       16.02      2.91 o 
   2   1  20      259.86      243.25      5.29 o 
   3   1  20       84.99       79.89      3.71 o 
   4   1  20      247.49      240.98      4.92 o 
   5   1  20      515.62      522.19      7.88 o 
   6   1  20     2020.52     1995.51     22.06 o 
   7   1  20      133.50      124.47      6.72 o 
   8   1  20      176.92      171.65      7.24 o 
   9   1  20       97.73      105.17      6.73 o 
  10   1  20      136.25      154.53      9.04 o 
  11   1  20      100.68      115.36      7.82 o 
  12   1  20      162.50      186.93      9.86 o 
   0   2  20      311.56      336.44     12.70 o 
   1   2  20      893.10      851.69     11.67 o 
   2   2  20        8.69        8.18      2.20 o 
   3   2  20      283.99      260.83      6.36 o 
   4   2  20       22.12       26.11      2.37 o 
   5   2  20      773.53      767.55     10.02 o 
   6   2  20      566.05      557.68      9.84 o 
   7   2  20      343.40      364.17      9.21 o 
   8   2  20      116.75       99.36      6.03 o 
   9   2  20      237.94      224.73      8.68 o 
  10   2  20       78.22       73.08      6.34 o 
  11   2  20      122.06      134.77      8.46 o 
  12   2  20       42.88       25.61      5.49 o 
   0   3  20       30.97       31.04      5.68 o 
   1   3  20      459.04      413.41      7.31 o 
   2   3  20       54.46       47.20      2.96 o 
   3   3  20       15.25       12.54      1.96 o 
   4   3  20     1145.35     1159.15     12.93 o 
   5   3  20      501.63      476.27      8.35 o 
   6   3  20      284.00      302.10      7.21 o 
   7   3  20      246.87      260.53      8.07 o 
   8   3  20      188.12      171.09      7.48 o 
   9   3  20       34.88       36.10      4.83 o 
  10   3  20      121.53      129.46      7.90 o 
  11   3  20       67.25       76.69      7.09 o 
  12   3  20        2.08        0.50      4.44 o 
   0   4  20      264.63      251.60     11.45 o 
   1   4  20       24.69       28.24      2.31 o 
   2   4  20       33.22       32.67      2.63 o 
   3   4  20       26.97       25.82      2.51 o 
   4   4  20      125.88      120.85      4.53 o 
   5   4  20      540.42      548.36      9.80 o 
   6   4  20     1068.26     1045.18     14.09 o 
   7   4  20      118.32      122.53      6.49 o 
   8   4  20       67.27       65.74      5.25 o 
   9   4  20       77.14       79.13      6.15 o 
  10   4  20      111.05      128.06      8.05 o 
  11   4  20       29.72       31.32      5.09 o 
   0   5  20      553.72      571.23     11.75 o 
   1   5  20      173.13      170.30      5.01 o 
   2   5  20      120.74      115.48      4.01 o 
   3   5  20      426.66      416.12      8.26 o 
   4   5  20      177.79      187.49      5.69 o 
   5   5  20      358.20      355.91      7.87 o 
   6   5  20      468.83      467.40      9.97 o 
   7   5  20       72.77       71.71      5.04 o 
   8   5  20      112.80      127.41      6.77 o 
   9   5  20      178.79      183.15      8.58 o 
  10   5  20      219.03      234.06     11.16 o 
  11   5  20       72.59       76.23      7.17 o 
   0   6  20     1046.09     1044.02     18.54 o 
   1   6  20       56.43       43.15      3.36 o 
   2   6  20      376.90      396.33      7.94 o 
   3   6  20       59.50       52.04      5.00 o 
   4   6  20      242.05      246.33      6.60 o 
   5   6  20      558.93      597.29     11.01 o 
   6   6  20        6.16        7.59      3.25 o 
   7   6  20       59.59       65.53      4.82 o 
   8   6  20       61.50       52.86      5.22 o 
   9   6  20       81.29       79.37      6.55 o 
  10   6  20      234.66      224.24      9.97 o 
  11   6  20      351.78      391.77     13.44 o 
   0   7  20       84.12       77.93      6.81 o 
   1   7  20      339.09      332.93      7.67 o 
   2   7  20      186.99      199.44      6.30 o 
   3   7  20       47.29       44.74      3.91 o 
   4   7  20      539.52      517.10     10.07 o 
   5   7  20      318.82      311.34      8.60 o 
   6   7  20      232.53      249.64      8.29 o 
   7   7  20      221.52      210.31      8.07 o 
   8   7  20      185.18      177.95      7.84 o 
   9   7  20       12.59       12.32      4.32 o 
  10   7  20      331.01      323.67     11.65 o 
   0   8  20     1597.93     1512.06     26.83 o 
   1   8  20      372.26      374.79      8.80 o 
   2   8  20      499.15      486.01     10.00 o 
   3   8  20      243.97      240.46      7.58 o 
   4   8  20      344.56      339.31      9.04 o 
   5   8  20       53.25       51.06      4.64 o 
   6   8  20      133.74      134.71      6.77 o 
   7   8  20        2.63        8.29      3.65 o 
   8   8  20       75.50       88.41      6.16 o 
   9   8  20       53.13       50.89      5.61 o 
  10   8  20       25.94       29.98      5.68 o 
   0   9  20      252.77      268.11     17.78 o 
   1   9  20      237.55      234.78      7.73 o 
   2   9  20      460.78      443.11     10.17 o 
   3   9  20      390.19      360.13      9.43 o 
   4   9  20      182.72      193.60      7.59 o 
   5   9  20       22.49       23.13      3.95 o 
   6   9  20       11.40       15.38      3.94 o 
   7   9  20       12.57        9.14      3.65 o 
   8   9  20      161.44      153.93      7.55 o 
   9   9  20      200.74      203.33      9.10 o 
   0  10  20       32.37       25.96      5.96 o 
   1  10  20      399.72      387.97      9.93 o 
   2  10  20       14.14        9.87      3.57 o 
   3  10  20       66.76       73.71      5.45 o 
   4  10  20      130.56      139.00      8.06 o 
   5  10  20       78.16       76.38      5.74 o 
   6  10  20      246.95      242.54      9.10 o 
   7  10  20      165.11      177.22      9.12 o 
   8  10  20      300.86      318.35     10.02 o 
   9  10  20       46.02       52.70      5.86 o 
   0  11  20      468.69      445.03     26.25 o 
   1  11  20      321.98      338.88      9.90 o 
   2  11  20       49.04       53.47      5.10 o 
   3  11  20      131.38      127.16      6.93 o 
   4  11  20       13.96       10.13      4.17 o 
   5  11  20       37.76       31.60      4.61 o 
   6  11  20      279.66      311.12     10.46 o 
   7  11  20       64.67       73.75      6.38 o 
   8  11  20      124.74      125.06      7.49 o 
   0  12  20        8.34       11.71      5.24 o 
   1  12  20      229.47      254.88      9.18 o 
   2  12  20      145.98      141.53      7.34 o 
   3  12  20       31.06       19.83      4.27 o 
   4  12  20       27.01       16.80      4.36 o 
   5  12  20      440.12      451.46     12.21 o 
   6  12  20       47.89       51.88      5.83 o 
   7  12  20       94.81      101.25      7.31 o 
   0  13  20        1.02        3.11      5.37 o 
   1  13  20      513.96      493.63     13.14 o 
   2  13  20      555.87      590.79     13.74 o 
   3  13  20      449.89      481.91     12.66 o 
   4  13  20      106.90      117.89      7.65 o 
   5  13  20        6.55       14.16      4.61 o 
   6  13  20       74.50       75.79      8.61 o 
   0  14  20      302.52      317.68     15.58 o 
   1  14  20       18.12       14.74      4.54 o 
   2  14  20      104.66       90.56      6.96 o 
   3  14  20       21.64       15.43      4.75 o 
   4  14  20      106.29       92.35      7.73 o 
   0  15  20       18.42       19.22      6.86 o 
   1  15  20      343.67      360.78     18.21 o 
   1   0  21     2349.96     2304.54     37.44 o 
   2   0  21      193.57      212.89      6.78 o 
   3   0  21       95.42      107.04      5.84 o 
   4   0  21      207.34      199.04      7.63 o 
   5   0  21      872.96      857.31     16.01 o 
   6   0  21       91.40       98.01      9.48 o 
   7   0  21        2.95        7.69      4.31 o 
   8   0  21       22.38       29.94      5.73 o 
   9   0  21      154.13      153.12     11.83 o 
  10   0  21      203.38      218.66     22.95 o 
  11   0  21        5.69        6.12      8.55 o 
   0   1  21      217.86      183.17     11.04 o 
   1   1  21      355.91      317.61      8.97 o 
   2   1  21      292.00      299.30      6.07 o 
   3   1  21       70.69       70.64      3.60 o 
   4   1  21      521.88      536.83      9.52 o 
   5   1  21      454.81      454.41      8.81 o 
   6   1  21      169.11      153.07      5.77 o 
   7   1  21      461.70      434.67     14.39 o 
   8   1  21      248.30      255.43      8.69 o 
   9   1  21       14.10       12.79      4.52 o 
  10   1  21      148.17      147.48      8.22 o 
  11   1  21      134.33      153.60      8.78 o 
   0   2  21       86.54       82.47      9.93 o 
   1   2  21      706.49      720.14     10.94 o 
   2   2  21      141.52      143.22      4.79 o 
   3   2  21       33.73       28.00      3.13 o 
   4   2  21      489.58      519.78      7.38 o 
   5   2  21       50.78       52.86      4.21 o 
   6   2  21      379.59      393.96      8.76 o 
   7   2  21      154.75      173.69      6.85 o 
   8   2  21       23.93       26.30      4.21 o 
   9   2  21      484.16      487.14     12.22 o 
  10   2  21       47.86       55.36      6.16 o 
  11   2  21        2.94       11.20      4.57 o 
   0   3  21       49.08       44.41      3.72 o 
   1   3  21       61.24       64.21      3.24 o 
   2   3  21      159.50      159.86      5.36 o 
   3   3  21       96.32       92.22      3.42 o 
   4   3  21      149.41      144.43      4.54 o 
   5   3  21      124.41      118.84      4.62 o 
   6   3  21      114.82      124.29      5.71 o 
   7   3  21       55.78       58.80      4.82 o 
   8   3  21      124.31      121.86      6.73 o 
   9   3  21      178.17      193.42      8.52 o 
  10   3  21      104.78      113.73     10.16 o 
  11   3  21       32.57       31.18      5.63 o 
   0   4  21       58.09       59.33      5.33 o 
   1   4  21      450.68      429.96      6.90 o 
   2   4  21      116.12      114.52      4.27 o 
   3   4  21      185.25      185.12      4.94 o 
   4   4  21      104.19      111.64      4.46 o 
   5   4  21       80.13       81.77      4.54 o 
   6   4  21       24.85       23.84      3.54 o 
   7   4  21      156.81      149.60      6.81 o 
   8   4  21      151.84      156.89      7.50 o 
   9   4  21        7.22       10.29      4.26 o 
  10   4  21       65.56       83.04      7.65 o 
  11   4  21      324.38      319.21     12.16 o 
   0   5  21      305.86      319.15      9.20 o 
   1   5  21      313.06      300.72      9.06 o 
   2   5  21        9.17        8.79      2.38 o 
   3   5  21      152.25      157.62      5.46 o 
   4   5  21      172.47      157.55      5.58 o 
   5   5  21        0.62        4.71      2.96 o 
   6   5  21      206.43      192.72      8.08 o 
   7   5  21       92.69       95.89      5.68 o 
   8   5  21      255.00      236.22     10.33 o 
   9   5  21       34.82       31.87      5.99 o 
  10   5  21       75.93       88.70      7.96 o 
   0   6  21      174.12      178.83      7.72 o 
   1   6  21       22.27       15.54      2.72 o 
   2   6  21      156.27      143.13      5.23 o 
   3   6  21      127.67      120.18      5.58 o 
   4   6  21      166.74      179.01      6.34 o 
   5   6  21       64.80       56.30      4.69 o 
   6   6  21       62.22       70.16      5.05 o 
   7   6  21       93.40       89.20      5.62 o 
   8   6  21      156.92      158.91      8.39 o 
   9   6  21      114.53      110.25      8.98 o 
  10   6  21       27.80       28.95      5.40 o 
   0   7  21        7.42       12.55      4.17 o 
   1   7  21      126.91      128.81      5.38 o 
   2   7  21       43.12       48.40      4.05 o 
   3   7  21       86.81       77.76      5.11 o 
   4   7  21       72.44       69.55      4.85 o 
   5   7  21      163.26      163.94      6.79 o 
   6   7  21      250.47      229.55      8.24 o 
   7   7  21      150.07      138.51      6.68 o 
   8   7  21       75.92       77.38      6.03 o 
   9   7  21      163.48      158.79      8.56 o 
  10   7  21      340.55      358.96     14.73 o 
   0   8  21       21.56       19.80      4.86 o 
   1   8  21       19.59       20.28      3.47 o 
   2   8  21       13.41        9.98      3.32 o 
   3   8  21      235.99      245.11      7.81 o 
   4   8  21       31.26       32.89      4.18 o 
   5   8  21        9.92        3.40      3.31 o 
   6   8  21       21.86       15.81      3.83 o 
   7   8  21      167.66      159.47      7.42 o 
   8   8  21       75.77       65.79      5.89 o 
   9   8  21       36.57       34.22      5.75 o 
   0   9  21       16.23       15.08      4.93 o 
   1   9  21      162.08      145.72      6.44 o 
   2   9  21       59.70       54.33      4.79 o 
   3   9  21       61.48       63.96      5.18 o 
   4   9  21      130.38      130.11      6.93 o 
   5   9  21       80.33       82.23      5.73 o 
   6   9  21      165.12      168.05      7.67 o 
   7   9  21       34.98       37.73      5.32 o 
   8   9  21      429.53      454.73     11.73 o 
   9   9  21      130.90      150.00      8.55 o 
   0  10  21        0.80        5.89      4.83 o 
   1  10  21      152.99      157.78      7.13 o 
   2  10  21       99.12       84.87      5.71 o 
   3  10  21      104.33       93.63      6.13 o 
   4  10  21       63.67       65.83      5.46 o 
   5  10  21       37.80       38.22      4.88 o 
   6  10  21       17.76       19.00      4.35 o 
   7  10  21      397.54      420.15     12.89 o 
   8  10  21       46.43       48.22      5.85 o 
   0  11  21       77.96       68.04      8.02 o 
   1  11  21       34.64       39.49      4.77 o 
   2  11  21      207.75      217.18      8.48 o 
   3  11  21       35.62       37.57      4.78 o 
   4  11  21      169.73      180.82      8.20 o 
   5  11  21      281.36      295.02     10.18 o 
   6  11  21       32.87       33.12      5.04 o 
   7  11  21       20.19       15.09      4.51 o 
   0  12  21       37.23       27.53      6.50 o 
   1  12  21      159.21      159.62      8.45 o 
   2  12  21       97.26      111.08      6.86 o 
   3  12  21      177.32      188.05      8.85 o 
   4  12  21       28.14       26.47      4.70 o 
   5  12  21      104.33      119.05      7.35 o 
   6  12  21       71.04       66.81      6.27 o 
   0  13  21      187.07      205.50     12.81 o 
   1  13  21       54.80       59.51      5.85 o 
   2  13  21      319.31      319.93     10.88 o 
   3  13  21        8.94       18.72      4.77 o 
   4  13  21      365.05      395.43     12.17 o 
   0  14  21       44.38       48.70      8.33 o 
   1  14  21      109.42      112.87      9.50 o 
   2  14  21       17.41       16.61      4.97 o 
   0   0  22      171.45      215.92     22.61 o 
   1   0  22       21.45       64.19      9.39 o 
   2   0  22      327.34      318.64     10.19 o 
   3   0  22      284.54      282.75      9.73 o 
   4   0  22       98.94       92.93      7.75 o 
   5   0  22        9.10        7.00      3.33 o 
   6   0  22       45.69       36.18      5.58 o 
   7   0  22       17.81       17.89      5.31 o 
   8   0  22       55.86       40.15      7.93 o 
   9   0  22      245.82      227.14     13.85 o 
  10   0  22      273.87      306.51     16.71 o 
   0   1  22      975.78      955.43     25.38 o 
   1   1  22      145.99      158.49      6.52 o 
   2   1  22      120.67      125.28      4.58 o 
   3   1  22      153.24      160.17      5.78 o 
   4   1  22      651.69      656.11     10.92 o 
   5   1  22       45.80       51.10      4.24 o 
   6   1  22      680.36      665.88     11.98 o 
   7   1  22       45.27       39.91      4.32 o 
   8   1  22       56.06       46.94      5.03 o 
   9   1  22       64.96       58.99      7.90 o 
  10   1  22       76.54       78.96      7.22 o 
   0   2  22       65.97       63.89     10.81 o 
   1   2  22       47.63       62.57      4.06 o 
   2   2  22      246.05      249.91     10.75 o 
   3   2  22       71.81       59.90      4.26 o 
   4   2  22      369.15      385.96      7.73 o 
   5   2  22       17.46       20.66      3.05 o 
   6   2  22      160.32      157.56      7.59 o 
   7   2  22       33.40       37.18      4.37 o 
   8   2  22       80.63       76.38      5.83 o 
   9   2  22      115.77      102.86      6.71 o 
  10   2  22      287.35      300.82     11.08 o 
   0   3  22       57.53       37.01      3.23 o 
   1   3  22       58.30       53.98      4.23 o 
   2   3  22       45.39       43.73      3.46 o 
   3   3  22      137.26      145.77      5.27 o 
   4   3  22       13.49       14.84      2.61 o 
   5   3  22      204.77      201.91      6.41 o 
   6   3  22      401.10      376.09     10.23 o 
   7   3  22        0.38        7.00      3.34 o 
   8   3  22      143.22      142.54      7.16 o 
   9   3  22      131.20      117.12      7.31 o 
  10   3  22       89.87       92.39      8.30 o 
   0   4  22      164.77      148.58      7.51 o 
   1   4  22       27.92       25.26      2.51 o 
   2   4  22      232.36      222.37      7.35 o 
   3   4  22       14.97       15.86      2.71 o 
   4   4  22        0.51        7.46      2.71 o 
   5   4  22       14.80       15.18      3.49 o 
   6   4  22       17.92       21.02      3.48 o 
   7   4  22       37.77       25.95      4.21 o 
   8   4  22       14.89       16.16      3.92 o 
   9   4  22      160.44      166.55      8.44 o 
  10   4  22       91.40       95.83      7.50 o 
   0   5  22       48.49       53.61      4.70 o 
   1   5  22       87.12       90.41      4.52 o 
   2   5  22      357.35      333.13      7.27 o 
   3   5  22      106.53      117.17      6.38 o 
   4   5  22      390.93      410.15      8.95 o 
   5   5  22       89.66       92.44      5.37 o 
   6   5  22      183.27      198.14      6.90 o 
   7   5  22       83.13       75.37      5.63 o 
   8   5  22       80.26       82.15      6.03 o 
   9   5  22        6.87        8.68      4.34 o 
  10   5  22       93.34       99.48      7.48 o 
   0   6  22       68.84       65.80      7.16 o 
   1   6  22      215.29      224.70      6.41 o 
   2   6  22      103.19      109.47      4.95 o 
   3   6  22      385.02      383.98      8.61 o 
   4   6  22      326.82      339.70      9.18 o 
   5   6  22       16.07       15.78      3.56 o 
   6   6  22      186.59      196.71      7.50 o 
   7   6  22       95.00      104.30      6.21 o 
   8   6  22        4.07        5.59      4.91 o 
   9   6  22       53.63       46.93      5.76 o 
   0   7  22      362.19      360.49     11.90 o 
   1   7  22      434.46      457.22     10.42 o 
   2   7  22      166.80      171.01      6.40 o 
   3   7  22       51.35       42.02      4.18 o 
   4   7  22      201.69      213.37      9.73 o 
   5   7  22       27.90       25.28      4.09 o 
   6   7  22       65.18       60.09      5.09 o 
   7   7  22      233.59      226.31      9.05 o 
   8   7  22       11.49        7.12      4.09 o 
   9   7  22       15.06       13.20      4.91 o 
   0   8  22       17.64       13.22      4.80 o 
   1   8  22       61.49       56.53      5.13 o 
   2   8  22      755.71      769.26     15.98 o 
   3   8  22      214.39      231.54      8.41 o 
   4   8  22      159.36      165.15      7.89 o 
   5   8  22       12.44       13.65      3.81 o 
   6   8  22       89.48       87.95      6.24 o 
   7   8  22       33.09       35.57      5.81 o 
   8   8  22       34.44       35.60      5.13 o 
   0   9  22      318.85      321.54     12.75 o 
   1   9  22      181.11      192.35      7.41 o 
   2   9  22        5.70        9.39      3.64 o 
   3   9  22      258.01      296.82      9.15 o 
   4   9  22      115.74      128.61      6.74 o 
   5   9  22        6.18       11.56      3.83 o 
   6   9  22       70.44       73.65      6.03 o 
   7   9  22       13.40       17.56      4.36 o 
   8   9  22      169.66      172.38      8.54 o 
   0  10  22     1025.01     1116.26     24.46 o 
   1  10  22       16.43       18.87      4.16 o 
   2  10  22       68.68       62.56      5.41 o 
   3  10  22       69.86       75.24      5.80 o 
   4  10  22      100.75      112.91      6.75 o 
   5  10  22        6.85        8.23      3.84 o 
   6  10  22       91.98      103.98      6.81 o 
   7  10  22      182.63      195.38      8.78 o 
   0  11  22        0.02        1.12      5.41 o 
   1  11  22      353.78      338.55     13.24 o 
   2  11  22       76.51       95.09      6.49 o 
   3  11  22       41.99       52.15      5.30 o 
   4  11  22       17.69       15.09      4.43 o 
   5  11  22       49.79       47.86      5.47 o 
   6  11  22       99.78      100.79      7.78 o 
   0  12  22        0.16       10.96      5.81 o 
   1  12  22       77.73       66.43      5.92 o 
   2  12  22      132.98      136.07      7.59 o 
   3  12  22       38.32       33.28      4.75 o 
   4  12  22       67.85       70.50      6.37 o 
   0  13  22       43.82       53.24      8.31 o 
   1  13  22       32.99       30.09      5.06 o 
   2  13  22       43.66       34.42      5.25 o 
   1   0  23      380.78      390.22     11.10 o 
   2   0  23      196.85      191.30      7.76 o 
   3   0  23       92.48      114.58     11.65 o 
   4   0  23      149.82      169.71      8.41 o 
   5   0  23      630.67      637.19     19.53 o 
   6   0  23        3.81        4.39      4.36 o 
   7   0  23        0.07        1.58      4.79 o 
   8   0  23        1.50        5.55      5.93 o 
   9   0  23        7.60       11.07      6.39 o 
  10   0  23       59.78       63.84     10.18 o 
   0   1  23        9.70       30.66      9.63 o 
   1   1  23      242.01      221.48      6.49 o 
   2   1  23       36.12       39.65      3.66 o 
   3   1  23        5.93        8.82      3.16 o 
   4   1  23      136.24      140.49      4.95 o 
   5   1  23      197.31      209.77      6.17 o 
   6   1  23       76.72       72.00      4.63 o 
   7   1  23       55.61       55.30      4.77 o 
   8   1  23       52.57       45.39      6.38 o 
   9   1  23       52.37       52.17      5.97 o 
   0   2  23        7.66       13.25      8.70 o 
   1   2  23        9.97       12.36      2.76 o 
   2   2  23       96.14       94.99      4.86 o 
   3   2  23      122.78      105.02      8.24 o 
   4   2  23       63.13       58.86      3.45 o 
   5   2  23       64.45       54.92      4.75 o 
   6   2  23        5.08        8.23      3.24 o 
   7   2  23      450.64      500.99     11.04 o 
   8   2  23       10.06       14.21      4.17 o 
   9   2  23       22.17       29.79      4.83 o 
   0   3  23       11.52       22.20      3.06 o 
   1   3  23        0.42        5.41      2.69 o 
   2   3  23       94.92      108.26      5.11 o 
   3   3  23        1.55        8.76      2.99 o 
   4   3  23       19.65       27.66      3.14 o 
   5   3  23      441.70      475.17      9.31 o 
   6   3  23      314.96      328.05      8.80 o 
   7   3  23      124.95      112.02      6.22 o 
   8   3  23       89.43       74.58      6.03 o 
   9   3  23       88.55       89.10      6.75 o 
   0   4  23       20.89       21.46      3.59 o 
   1   4  23       39.28       28.82      2.74 o 
   2   4  23       42.75       50.77      3.31 o 
   3   4  23       22.95       25.46      3.27 o 
   4   4  23      201.46      189.77      6.28 o 
   5   4  23       31.55       36.14      3.72 o 
   6   4  23       24.34       27.61      3.87 o 
   7   4  23      196.09      182.18      7.57 o 
   8   4  23       69.70       61.06      5.69 o 
   9   4  23      100.76      101.73      7.01 o 
   0   5  23       92.97       95.31      6.01 o 
   1   5  23        8.52       10.35      2.61 o 
   2   5  23       16.82       16.92      3.03 o 
   3   5  23      317.44      328.14      7.85 o 
   4   5  23       97.90       96.94      5.09 o 
   5   5  23      134.91      121.17      5.71 o 
   6   5  23      250.48      264.05      9.48 o 
   7   5  23      142.56      140.89      7.20 o 
   8   5  23       61.13       52.03      5.27 o 
   9   5  23       65.37       77.31      6.59 o 
   0   6  23       65.44       75.44      6.29 o 
   1   6  23      264.93      242.41      6.85 o 
   2   6  23       73.72       76.00      4.57 o 
   3   6  23       62.16       67.26      4.67 o 
   4   6  23      342.54      349.57      9.47 o 
   5   6  23      149.95      139.14      6.52 o 
   6   6  23      204.26      223.40      7.70 o 
   7   6  23        1.05        4.21      3.67 o 
   8   6  23       53.11       48.30      5.52 o 
   0   7  23      145.72      150.29     10.97 o 
   1   7  23      342.93      354.12      8.62 o 
   2   7  23        3.96        5.70      3.15 o 
   3   7  23      241.63      254.44      7.81 o 
   4   7  23       38.21       37.85      4.38 o 
   5   7  23      137.61      137.85      6.81 o 
   6   7  23      242.01      249.63      8.56 o 
   7   7  23        9.38       16.64      3.89 o 
   8   7  23       73.43       74.35      6.36 o 
   0   8  23      214.76      230.47     10.78 o 
   1   8  23       41.92       45.96      4.66 o 
   2   8  23       27.38       21.50      3.97 o 
   3   8  23      398.20      427.53     10.18 o 
   4   8  23      174.22      191.49      7.53 o 
   5   8  23        6.21        9.54      3.92 o 
   6   8  23       52.10       51.32      5.20 o 
   7   8  23       30.89       26.52      4.34 o 
   0   9  23       37.65       43.94      9.44 o 
   1   9  23       16.37       16.71      3.91 o 
   2   9  23      115.32      139.73      7.77 o 
   3   9  23       17.14       20.67      4.09 o 
   4   9  23       24.11       24.59      4.31 o 
   5   9  23        4.26        8.49      3.91 o 
   6   9  23      110.03       88.70      6.53 o 
   0  10  23       82.40       84.06      8.39 o 
   1  10  23       38.43       36.50      4.73 o 
   2  10  23       57.63       61.27      5.55 o 
   3  10  23      270.50      281.99      9.55 o 
   4  10  23        1.51        3.13      3.87 o 
   5  10  23      106.32      110.95      6.89 o 
   0  11  23       86.42       80.20      8.73 o 
   1  11  23       22.17       26.03      4.71 o 
   2  11  23       88.65       91.15      6.48 o 
   3  11  23       11.44        6.31      4.08 o 
   4  11  23        9.43       22.95      4.63 o 
   0  12  23        7.05       11.62      6.18 o 
   1  12  23       80.03       71.18      6.29 o 
   2  12  23       98.89      116.73      7.40 o 
   1   0  24      166.00      155.10     37.87 o 
   2   0  24        0.09       10.24      5.92 o 
   3   0  24       25.83       40.47      6.77 o 
   4   0  24        0.45        7.91      9.24 o 
   5   0  24     1027.85     1070.87     23.39 o 
   6   0  24       69.04       65.31      7.99 o 
   7   0  24       27.88       38.97      6.70 o 
   8   0  24      223.70      185.33     12.13 o 
   9   0  24        0.11        8.93      6.64 o 
   0   1  24      360.41      325.97     29.03 o 
   1   1  24       35.66       40.62      5.96 o 
   2   1  24        2.06        2.93      3.08 o 
   3   1  24       90.40       88.59      6.49 o 
   4   1  24      149.89      163.95      8.06 o 
   5   1  24      173.48      180.30      8.96 o 
   6   1  24       80.43       95.79      6.39 o 
   7   1  24       25.66       22.90      4.42 o 
   8   1  24       54.35       49.62      5.68 o 
   0   2  24        2.65        7.10      8.48 o 
   1   2  24      328.86      341.18      8.60 o 
   2   2  24       57.97       42.41      4.30 o 
   3   2  24       29.39       29.27      4.34 o 
   4   2  24      157.83      159.54      5.10 o 
   5   2  24      317.57      325.97      8.07 o 
   6   2  24      163.66      167.63      6.57 o 
   7   2  24       51.98       71.15      5.39 o 
   8   2  24       49.15       48.02      5.36 o 
   0   3  24      305.54      301.61      8.27 o 
   1   3  24       36.38       32.12      3.46 o 
   2   3  24       32.15       35.68      3.89 o 
   3   3  24      155.82      160.30      5.07 o 
   4   3  24       32.57       36.16      4.57 o 
   5   3  24      392.22      402.19      9.18 o 
   6   3  24       41.07       30.59      4.21 o 
   7   3  24       35.36       33.66      4.77 o 
   8   3  24       20.37       19.17      4.58 o 
   0   4  24       50.70       51.83      4.65 o 
   1   4  24       47.53       52.21      3.38 o 
   2   4  24      200.52      198.39      5.71 o 
   3   4  24       41.93       37.38      3.53 o 
   4   4  24      285.36      293.97      8.07 o 
   5   4  24      129.76      123.89      5.59 o 
   6   4  24       44.20       35.37      4.56 o 
   7   4  24      113.12      126.60      6.77 o 
   8   4  24       15.10       19.27      4.81 o 
   0   5  24      291.37      320.02     10.30 o 
   1   5  24      116.93      122.45      4.95 o 
   2   5  24       91.18       95.01      5.31 o 
   3   5  24       99.34       80.76      5.89 o 
   4   5  24        8.45       14.83      3.38 o 
   5   5  24       31.93       35.77      4.45 o 
   6   5  24     1174.32     1229.79     17.75 o 
   7   5  24       23.77       24.18      4.49 o 
   8   5  24       23.27        7.66      4.06 o 
   0   6  24      110.86      113.39      8.31 o 
   1   6  24      354.61      358.38      8.30 o 
   2   6  24       64.54       70.48      4.53 o 
   3   6  24      112.70      106.96      8.03 o 
   4   6  24      253.21      247.24      7.87 o 
   5   6  24      230.12      234.53      7.83 o 
   6   6  24       55.66       54.21      4.84 o 
   7   6  24      133.49      137.01      7.46 o 
   0   7  24        7.39        6.92      4.67 o 
   1   7  24      219.01      229.89      7.57 o 
   2   7  24      170.85      168.22      6.59 o 
   3   7  24      142.67      152.79      6.52 o 
   4   7  24       22.24       28.42      4.32 o 
   5   7  24       98.43       92.40      6.10 o 
   6   7  24      334.67      326.98      9.71 o 
   0   8  24       61.98       60.92      7.00 o 
   1   8  24       91.87       92.42      5.67 o 
   2   8  24       11.11       13.19      3.70 o 
   3   8  24      133.74      146.25      6.84 o 
   4   8  24      280.33      288.54      9.10 o 
   5   8  24      381.73      377.42     10.62 o 
   6   8  24      219.65      233.62      8.82 o 
   0   9  24        9.32       15.58      5.64 o 
   1   9  24      201.24      204.87      7.87 o 
   2   9  24       76.46       69.25      5.48 o 
   3   9  24       12.02       13.23      4.08 o 
   4   9  24        7.25       10.31      4.09 o 
   5   9  24       11.28        9.61      4.26 o 
   0  10  24       50.97       43.84      7.03 o 
   1  10  24      187.65      201.75      8.30 o 
   2  10  24       93.76       90.27      6.27 o 
   3  10  24       41.14       32.03      4.96 o 
   0  11  24       12.00       17.91      6.26 o 
   1   0  25       23.05       19.65      8.66 o 
   2   0  25        0.00        1.54      5.69 o 
   3   0  25      452.73      421.57     18.86 o 
   4   0  25        1.68        1.53      6.38 o 
   5   0  25       66.21       64.29      6.34 o 
   6   0  25      130.29      146.26      9.14 o 
   7   0  25     1182.35     1249.97     33.18 o 
   0   1  25      244.73      266.54     27.42 o 
   1   1  25       30.31       42.25      5.09 o 
   2   1  25      198.35      194.40      7.64 o 
   3   1  25        3.96        2.90      4.06 o 
   4   1  25       59.03       56.29      5.03 o 
   5   1  25      136.35      156.14      6.21 o 
   6   1  25       43.29       45.56      4.53 o 
   7   1  25       12.06        7.97      4.13 o 
   0   2  25       42.33       47.14     14.80 o 
   1   2  25       51.58       48.74      4.88 o 
   2   2  25       18.49       25.51      4.31 o 
   3   2  25      240.33      251.24      8.40 o 
   4   2  25       88.79       90.94      4.47 o 
   5   2  25       69.77       65.79      4.50 o 
   6   2  25      121.74      141.85      6.42 o 
   7   2  25       65.17       58.71      5.89 o 
   0   3  25      115.49      105.07      5.48 o 
   1   3  25       72.64       75.32      4.14 o 
   2   3  25      151.24      137.64      7.03 o 
   3   3  25      177.60      203.26      5.63 o 
   4   3  25      211.38      213.67      6.26 o 
   5   3  25       50.26       57.05      5.31 o 
   6   3  25       81.89       80.77      6.38 o 
   7   3  25       80.20       86.68      5.95 o 
   0   4  25       33.25       33.30      4.36 o 
   1   4  25      362.71      364.49      7.63 o 
   2   4  25       12.46       14.55      2.92 o 
   3   4  25       37.36       31.38      3.54 o 
   4   4  25      331.04      347.84     11.10 o 
   5   4  25      139.69      157.93      7.14 o 
   6   4  25       46.28       42.68      4.80 o 
   7   4  25        4.93       10.68      3.96 o 
   0   5  25      295.40      332.86     10.77 o 
   1   5  25       89.44       91.26      4.86 o 
   2   5  25       39.21       36.22      3.94 o 
   3   5  25      170.32      210.87      6.76 o 
   4   5  25      290.56      312.29      8.45 o 
   5   5  25       30.70       37.31      4.10 o 
   6   5  25       51.28       58.50      5.35 o 
   0   6  25      836.01      943.20     19.85 o 
   1   6  25       20.52       22.24      3.54 o 
   2   6  25      252.04      276.19      8.48 o 
   3   6  25      199.27      204.55      8.28 o 
   4   6  25       46.04       45.49      5.36 o 
   5   6  25       86.85       80.27      5.44 o 
   6   6  25      115.11      115.55      6.29 o 
   0   7  25      251.29      240.72     10.86 o 
   1   7  25       57.22       53.95      4.68 o 
   2   7  25       76.40       83.01      5.30 o 
   3   7  25      101.79      109.76      6.03 o 
   4   7  25      463.43      479.07     13.54 o 
   5   7  25      113.29      109.46      6.32 o 
   0   8  25      327.65      389.32     13.92 o 
   1   8  25      124.76      132.45      6.55 o 
   2   8  25      347.44      366.05      9.77 o 
   3   8  25       47.60       38.24      4.71 o 
   4   8  25       11.05       16.57      4.19 o 
   0   9  25       32.69       29.70      6.47 o 
   1   9  25       14.27       17.09      4.29 o 
   2   9  25        7.52       16.07      4.32 o 
   1   0  26      137.28      153.62      9.65 o 
   2   0  26       38.45       36.57     11.75 o 
   3   0  26       17.89        8.61      8.89 o 
   4   0  26        4.64       11.11      7.64 o 
   5   0  26      111.75      111.96      8.19 o 
   6   0  26        2.07        5.88      5.48 o 
   1   1  26        6.58       11.82      3.78 o 
   2   1  26      164.36      168.89      7.06 o 
   3   1  26      119.79      136.28     11.41 o 
   4   1  26      147.71      152.67      8.60 o 
   5   1  26        8.21        8.74      3.49 o 
   6   1  26      130.21      134.84      6.45 o 
   0   2  26       18.71       10.28     11.29 o 
   1   2  26       90.74       93.72      5.48 o 
   2   2  26      246.23      253.55      8.38 o 
   3   2  26      196.78      205.61     11.05 o 
   4   2  26       68.16       54.55      4.10 o 
   5   2  26      149.68      155.69      6.40 o 
   6   2  26       90.15       95.21      5.99 o 
   0   3  26       38.16       41.18      4.48 o 
   1   3  26       22.23       30.71      3.19 o 
   2   3  26        8.08        8.24      3.93 o 
   3   3  26      380.86      409.31      7.89 o 
   4   3  26       48.91       47.83      3.83 o 
   5   3  26       73.94       74.89      5.04 o 
   0   4  26      113.79      126.19      6.84 o 
   1   4  26        1.00        6.68      3.44 o 
   2   4  26      213.79      211.48      7.48 o 
   3   4  26        4.14        5.11      3.02 o 
   4   4  26       25.03       20.95      3.48 o 
   5   4  26      271.08      322.67      8.86 o 
   0   5  26      192.72      224.72      9.35 o 
   1   5  26      148.10      141.79      6.63 o 
   2   5  26       58.12       55.83      4.31 o 
   3   5  26      247.63      252.76      7.49 o 
   4   5  26       39.69       28.30      3.99 o 
   0   6  26       50.58       69.61      6.69 o 
   1   6  26      333.85      350.18      8.67 o 
   2   6  26      168.72      198.45      7.03 o 
   3   6  26       35.00       31.44      4.26 o 
   4   6  26       11.21       12.24      3.94 o 
   0   7  26       37.59       39.38      7.09 o 
   1   7  26       70.04       78.90      5.33 o 
   2   7  26       40.27       43.53      4.66 o 
   1   0  27       51.16       47.93      6.87 o 
   2   0  27        4.54        5.50      6.50 o 
   3   0  27      580.03      578.96     23.46 o 
   4   0  27       52.41       60.55     14.96 o 
   1   1  27      110.04      106.14      6.28 o 
   2   1  27       24.64       28.41      8.46 o 
   3   1  27      137.88      141.79      8.75 o 
   4   1  27      137.93      139.64      9.72 o 
   0   2  27      205.68      296.44     47.34 o 
   1   2  27       40.02       50.89      5.18 o 
   2   2  27        5.77       10.43      4.57 o 
   3   2  27      102.76      105.57      7.50 o 
   4   2  27       50.25       48.59      3.94 o 
   0   3  27       62.66       77.53      6.13 o 
   1   3  27      290.06      312.04      7.37 o 
   2   3  27       36.37       31.82      4.56 o 
   3   3  27       67.12       66.44      5.33 o 
   0   4  27        1.87       11.34      4.40 o 
   1   4  27      143.91      156.44      5.51 o 
   2   4  27        1.15        6.83      3.07 o 
   0   5  27      135.39      162.63      9.21 o 
   1   5  27       94.65       97.78      5.81 o 
                                                 
